# Supplementary material for: 2,3-Dihydro-1H-pyrrolizin-1-one
Source: Acta Crystallogr Sect E Struct Rep Online. 2010 Sep 25;66(Pt 10):o2612. doi: 10.1107/S1600536810034902 (PMC2983252; doi:10.1107/S1600536810034902)
Supplement: Supplementary file 2 [file e-66-o2612-Isup2.hkl]

# 
# h,k,l, Fc-squared, Fo-squared, sigma(Fo-squared) and status flag 
# 
data_I
_shelx_title '  _m100419b2' 
_shelx_refln_list_code          4 
_shelx_F_calc_maximum      175.09 
_exptl_crystal_F_000       512.00 
_reflns_d_resolution_high  0.8107 
 
loop_ 
 _symmetry_equiv_pos_as_xyz 
 'x, y, z' 
 '-x, y+1/2, -z+1/2' 
 '-x, -y, -z' 
 'x, -y-1/2, z-1/2' 
 
_cell_length_a    11.3010 
_cell_length_b     7.1730 
_cell_length_c    14.3760 
_cell_angle_alpha  90.000 
_cell_angle_beta   90.989 
_cell_angle_gamma  90.000 
 
_shelx_F_squared_multiplier     1.000 
 
loop_ 
 _refln_index_h 
 _refln_index_k 
 _refln_index_l 
 _refln_F_squared_calc 
 _refln_F_squared_meas 
 _refln_F_squared_sigma 
 _refln_observed_status 
   1   0   0       53.22       47.94      1.08 o 
   2   0   0    18171.21    15379.80    208.89 o 
   3   0   0     2724.96     2688.62     14.41 o 
   4   0   0     1143.20     1145.30     12.36 o 
   5   0   0       10.89        8.61      1.25 o 
   6   0   0     1929.68     1965.94     59.01 o 
   7   0   0      321.89      364.27     10.13 o 
   8   0   0       49.94       62.28      8.38 o 
   9   0   0      199.45      205.21     10.62 o 
  10   0   0     1077.41     1110.16     33.93 o 
  11   0   0       94.34       68.70     13.97 o 
  12   0   0        0.61        6.65      4.75 o 
  13   0   0        6.45       13.30      3.95 o 
   1   1   0       68.59       72.98      1.18 o 
   2   1   0      521.69      514.54      3.41 o 
   3   1   0      217.40      228.00      3.00 o 
   4   1   0       49.06       50.03      3.27 o 
   5   1   0      937.96      926.57      8.49 o 
   6   1   0      122.44      133.43      3.55 o 
   7   1   0     1340.48     1430.33     20.56 o 
   8   1   0       64.69       65.20      6.10 o 
   9   1   0      400.02      376.53     10.69 o 
  10   1   0      272.63      259.89     11.38 o 
  11   1   0      202.03      194.29      7.72 o 
  12   1   0       19.16       20.02      3.17 o 
  13   1   0        0.69        7.38      1.84 o 
   0   2   0      721.83      645.64      8.06 o 
   1   2   0     2129.39     2020.46     12.68 o 
   2   2   0      359.37      349.79      4.68 o 
   3   2   0       26.20       26.43      2.40 o 
   4   2   0        0.80        1.85      1.05 o 
   5   2   0        8.33        8.15      1.34 o 
   6   2   0      630.15      616.48      8.58 o 
   7   2   0       18.37       14.19      2.33 o 
   8   2   0        2.80        2.89      1.84 o 
   9   2   0       97.04      105.31      9.11 o 
  10   2   0        0.99        4.54      3.30 o 
  11   2   0       26.08       24.63      4.46 o 
  12   2   0       11.35       12.93      2.39 o 
  13   2   0       17.69       26.73      5.00 o 
   1   3   0       12.98       11.16      1.11 o 
   2   3   0       41.51       41.90      2.75 o 
   3   3   0       21.93       20.60      1.71 o 
   4   3   0      604.74      599.39     11.65 o 
   5   3   0       78.45       66.13      5.23 o 
   6   3   0      422.12      463.63     11.03 o 
   7   3   0       24.28       28.06      3.28 o 
   8   3   0        3.61        8.90      1.52 o 
   9   3   0       86.78       78.86      8.49 o 
  10   3   0      146.41      154.06      5.80 o 
  11   3   0       97.10       79.34     11.52 o 
  12   3   0       49.23       31.31      6.25 o 
  13   3   0        6.72       13.75      4.14 o 
   0   4   0     7288.66     7816.92     73.56 o 
   1   4   0       59.79       67.64      4.83 o 
   2   4   0      767.42      784.75     14.20 o 
   3   4   0      135.20      129.13      6.06 o 
   4   4   0       79.80       81.79      3.86 o 
   5   4   0      191.48      199.80      5.70 o 
   6   4   0      144.39      175.36      8.77 o 
   7   4   0       28.28       33.37      4.06 o 
   8   4   0       10.36        9.24      3.13 o 
   9   4   0      197.21      175.32      9.53 o 
  10   4   0      322.77      322.77     10.44 o 
  11   4   0        9.31       16.51      4.44 o 
  12   4   0        9.79        9.94      4.49 o 
   1   5   0        1.42        2.56      1.39 o 
   2   5   0      101.27       93.28      4.61 o 
   3   5   0       78.93       73.37      3.65 o 
   4   5   0      111.49      144.19     16.60 o 
   5   5   0      215.31      227.76     10.44 o 
   6   5   0       12.73       12.14      4.19 o 
   7   5   0        0.00        3.06      7.84 o 
   8   5   0       79.59       68.27     10.23 o 
   9   5   0       94.91       95.92     14.53 o 
  10   5   0      260.11      247.07      8.25 o 
  11   5   0        0.62        6.43      4.37 o 
   0   6   0       40.57       37.18      5.20 o 
   1   6   0      222.95      210.70      7.41 o 
   2   6   0        9.67       12.98      2.35 o 
   3   6   0        6.39        6.57      1.83 o 
   4   6   0        6.97       15.46      3.20 o 
   5   6   0        3.75        8.15      2.44 o 
   6   6   0      298.75      309.98      8.51 o 
   7   6   0       29.67       28.07      6.60 o 
   8   6   0       11.14       26.88      6.35 o 
   9   6   0        2.05        6.24      2.64 o 
  10   6   0        0.29        5.45      4.38 o 
   1   7   0       16.62       15.41      4.32 o 
   2   7   0        4.07        5.53      2.64 o 
   3   7   0       14.05       16.11      2.66 o 
   4   7   0      106.31       90.97     18.91 o 
   5   7   0       54.86       57.60     10.88 o 
   6   7   0       42.59       41.63      6.09 o 
   7   7   0       60.20       52.93      9.22 o 
   8   7   0       10.99        8.96      4.30 o 
   0   8   0       68.62       56.12     33.88 o 
   1   8   0       15.48       12.93      3.71 o 
   2   8   0       33.54       25.54      6.94 o 
   3   8   0        1.11        8.32      3.65 o 
   4   8   0       30.68       19.86      7.60 o 
   5   8   0      123.99      104.02     13.61 o 
 -13   1   1        3.21        6.92      2.58 o 
 -12   1   1      128.17      103.95     13.50 o 
 -11   1   1       94.88       98.29     12.62 o 
 -10   1   1      652.38      625.65     13.72 o 
  -9   1   1        6.19        7.93      1.88 o 
  -8   1   1      118.81      125.06      9.11 o 
  -7   1   1      197.79      233.77      7.44 o 
  -6   1   1      264.32      271.62      8.66 o 
  -5   1   1     2210.31     2306.89     24.42 o 
  -4   1   1      157.21      167.88      2.70 o 
  -3   1   1        6.84        6.51      1.11 o 
  -2   1   1        5.66        4.73      1.64 o 
  -1   1   1        4.42       12.20      1.22 o 
   0   1   1       32.61       31.38      1.95 o 
   1   1   1      321.30      333.82      2.87 o 
   2   1   1      134.61      125.99      2.14 o 
   3   1   1        0.34        1.77      1.08 o 
   4   1   1      649.29      618.26      5.25 o 
   5   1   1       46.38       52.53      3.64 o 
   6   1   1       64.47       68.65      4.74 o 
   7   1   1      172.80      184.50      7.29 o 
   8   1   1       60.52       71.32      6.86 o 
   9   1   1      107.02      125.30     12.75 o 
  10   1   1       93.04       89.93      8.77 o 
  11   1   1      247.40      259.97      6.91 o 
  12   1   1        3.60        9.54      2.54 o 
  13   1   1       16.86       19.07      3.66 o 
 -13   2   1        3.15       10.16      2.56 o 
 -12   2   1       20.09       19.27      4.22 o 
 -11   2   1      296.32      280.78      5.87 o 
 -10   2   1      689.16      713.17     13.26 o 
  -9   2   1       29.56       36.28      4.42 o 
  -8   2   1        0.14        3.76      1.79 o 
  -7   2   1      575.29      599.33      9.51 o 
  -6   2   1      225.00      215.46      5.40 o 
  -5   2   1      237.50      240.41      3.71 o 
  -4   2   1     1080.95     1085.36     12.65 o 
  -3   2   1        7.51       12.05      1.70 o 
  -2   2   1     1793.67     1710.22     20.21 o 
  -1   2   1    30656.36    27083.44    324.91 o 
   0   2   1    19049.46    16278.59    190.21 o 
   1   2   1    16068.11    14306.17    204.04 o 
   2   2   1        5.36        5.67      1.00 o 
   3   2   1       12.80       16.51      1.23 o 
   4   2   1      197.07      194.85      2.81 o 
   5   2   1     1660.86     1757.67     11.52 o 
   6   2   1      184.95      195.68      6.08 o 
   7   2   1        1.81        3.99      1.15 o 
   8   2   1       42.25       47.52      4.55 o 
   9   2   1      590.98      574.31     15.99 o 
  10   2   1      374.93      338.23      9.02 o 
  11   2   1       48.15       39.05      7.28 o 
  12   2   1        4.39        5.23      2.98 o 
  13   2   1       18.19       20.78      6.67 o 
 -13   3   1       35.02       25.03      7.88 o 
 -12   3   1      109.92      105.76     11.65 o 
 -11   3   1        0.84        5.91      3.19 o 
 -10   3   1      101.56       92.54      6.82 o 
  -9   3   1        0.10        7.95      2.72 o 
  -8   3   1       17.19       16.13      2.22 o 
  -7   3   1      357.30      368.02      8.13 o 
  -6   3   1      488.94      527.72      8.90 o 
  -5   3   1      173.88      168.09      4.92 o 
  -4   3   1      364.06      356.55     11.28 o 
  -3   3   1      225.83      209.93      8.94 o 
  -2   3   1      152.59      154.22      2.88 o 
  -1   3   1        0.16        3.07      1.04 o 
   0   3   1       54.41       60.02      2.74 o 
   1   3   1       91.71       85.55      4.34 o 
   2   3   1      216.27      235.46      3.91 o 
   3   3   1      112.49      101.30      4.86 o 
   4   3   1       55.04       53.64      2.42 o 
   5   3   1      485.44      472.75      9.95 o 
   6   3   1       23.12       32.50      2.76 o 
   7   3   1      539.55      515.27     12.03 o 
   8   3   1       62.11       55.73      5.66 o 
   9   3   1      512.47      506.50     11.07 o 
  10   3   1      145.25      133.69      7.88 o 
  11   3   1      221.01      226.27     12.96 o 
  12   3   1       11.66        5.93      3.44 o 
  13   3   1       14.36       15.28      5.45 o 
 -12   4   1       51.88       34.21      7.40 o 
 -11   4   1       16.06       26.59      5.70 o 
 -10   4   1       21.09       17.81      3.16 o 
  -9   4   1       59.51       63.20      6.57 o 
  -8   4   1      117.35      130.67      8.44 o 
  -7   4   1      320.53      309.64     12.69 o 
  -6   4   1       22.98       31.49      4.52 o 
  -5   4   1      166.15      170.21     13.31 o 
  -4   4   1       26.03       24.86      3.19 o 
  -3   4   1      185.52      189.66      4.97 o 
  -2   4   1     2680.41     2784.65     29.61 o 
  -1   4   1     2411.34     2458.33     22.62 o 
   0   4   1     2274.10     2307.81     16.12 o 
   1   4   1      131.83      122.30      3.69 o 
   2   4   1      554.98      536.03     13.66 o 
   3   4   1        1.23        3.35      3.00 o 
   4   4   1       20.07       17.15      2.35 o 
   5   4   1      440.13      411.64      9.42 o 
   6   4   1       67.54       63.62      4.73 o 
   7   4   1      102.70      104.72      6.32 o 
   8   4   1       94.30      104.09      4.29 o 
   9   4   1       41.53       34.82      5.20 o 
  10   4   1       15.18       22.48      3.87 o 
  11   4   1       75.87       82.49     16.33 o 
  12   4   1       19.14       25.24      6.94 o 
 -11   5   1       49.90       37.49      9.52 o 
 -10   5   1      156.24      135.64     18.99 o 
  -9   5   1       88.19       87.84     12.19 o 
  -8   5   1       21.12       20.80      3.62 o 
  -7   5   1      160.18      170.42     10.96 o 
  -6   5   1      100.13      102.57      8.04 o 
  -5   5   1      208.03      221.00      9.97 o 
  -4   5   1      198.47      200.36     14.39 o 
  -3   5   1      242.94      237.25      9.32 o 
  -2   5   1      167.80      164.31      9.38 o 
  -1   5   1       19.44       20.13      2.11 o 
   0   5   1        3.88        5.72      1.34 o 
   1   5   1      202.51      195.33      6.77 o 
   2   5   1        6.32        7.73      1.23 o 
   3   5   1        3.15        4.48      1.57 o 
   4   5   1        0.34        3.88      2.92 o 
   5   5   1      472.32      475.00     17.44 o 
   6   5   1      105.29      119.89     11.73 o 
   7   5   1      413.85      428.09     14.77 o 
   8   5   1       73.54       76.42     13.29 o 
   9   5   1      103.19       97.46     16.11 o 
  10   5   1       36.14       25.54      7.27 o 
  11   5   1        0.99        8.37      4.86 o 
 -10   6   1       34.67       32.20      6.58 o 
  -9   6   1       59.81       56.33     10.03 o 
  -8   6   1       23.11       20.19      4.63 o 
  -7   6   1       38.06       38.19      6.71 o 
  -6   6   1       38.08       37.42      6.21 o 
  -5   6   1      122.57      123.52     13.72 o 
  -4   6   1       19.53       15.26      4.00 o 
  -3   6   1       50.27       45.56      5.16 o 
  -2   6   1        3.33        3.76      1.12 o 
  -1   6   1      681.60      673.47     16.47 o 
   0   6   1        1.08        5.86      1.40 o 
   1   6   1       25.37       26.51      3.03 o 
   2   6   1       26.12       20.61      3.94 o 
   3   6   1       64.15       65.47      4.28 o 
   4   6   1      235.01      246.72     13.09 o 
   5   6   1       17.97       13.72      3.47 o 
   6   6   1       35.46       28.06      4.97 o 
   7   6   1        0.42        1.64      4.40 o 
   8   6   1       11.97       15.85      3.25 o 
   9   6   1      210.01      232.41     18.46 o 
  10   6   1       24.45       17.52      7.01 o 
  -8   7   1       13.63       11.79      6.28 o 
  -7   7   1      144.10      116.91     22.72 o 
  -6   7   1        1.25        3.02      4.74 o 
  -5   7   1       17.87       18.54      5.58 o 
  -4   7   1       89.53       75.60     12.35 o 
  -3   7   1        0.00        7.66      2.64 o 
  -2   7   1       22.02       23.28      4.90 o 
  -1   7   1       13.75       14.35      2.87 o 
   0   7   1        0.06        6.05      2.06 o 
   1   7   1       37.40       38.66      6.74 o 
   2   7   1        2.81        6.60      2.31 o 
   3   7   1       52.01       48.84      7.58 o 
   4   7   1       86.08       81.90     10.78 o 
   5   7   1        7.85        7.92      3.57 o 
   6   7   1        0.00        2.95      3.06 o 
   7   7   1       33.82       34.58      5.80 o 
   8   7   1      231.62      223.52      9.87 o 
  -5   8   1        2.51        6.40      3.51 o 
  -4   8   1        0.03        4.31      3.14 o 
  -3   8   1        7.53       10.50      3.87 o 
  -2   8   1       96.51       77.51     21.24 o 
  -1   8   1       92.57       61.09     19.37 o 
   0   8   1        0.28        2.85      2.21 o 
   1   8   1        1.02        6.34      2.42 o 
   2   8   1        0.08        9.51      5.04 o 
   3   8   1        7.21       11.83      3.02 o 
   4   8   1       13.46       10.74      3.21 o 
   5   8   1       41.01       26.05      9.08 o 
 -13   0   2       48.17       39.97      9.37 o 
 -12   0   2       85.13       87.06     18.69 o 
 -11   0   2      446.41      423.39     14.94 o 
 -10   0   2      162.71      144.33     13.08 o 
  -9   0   2      279.60      287.96     12.14 o 
  -8   0   2      225.21      222.74     19.55 o 
  -7   0   2      137.53      143.96     18.19 o 
  -6   0   2      919.79      985.68     14.08 o 
  -5   0   2     2680.75     2676.76     36.86 o 
  -4   0   2      854.16      824.66     12.23 o 
  -3   0   2      197.78      188.77      3.90 o 
  -1   0   2    13372.37    11918.72    237.38 o 
   0   0   2      322.39      288.65      4.34 o 
   1   0   2     8467.19     7022.52     43.26 o 
   2   0   2      217.27      241.13      3.22 o 
   3   0   2       69.00       47.51      4.26 o 
   4   0   2     1085.75     1088.98     15.21 o 
   5   0   2      312.00      322.87      8.60 o 
   6   0   2       93.02      114.82      8.21 o 
   7   0   2      150.69      156.82      8.58 o 
   8   0   2      249.56      260.93     10.15 o 
   9   0   2      734.87      684.05     20.31 o 
  10   0   2       20.27       24.79      3.71 o 
  11   0   2      230.39      227.00      8.93 o 
  12   0   2      100.06      100.44     17.87 o 
  13   0   2       13.16       18.63      5.53 o 
 -13   1   2        3.08        4.48      2.01 o 
 -12   1   2       21.09       29.23      4.19 o 
 -11   1   2      302.77      291.21      7.03 o 
 -10   1   2        5.54        7.53      1.84 o 
  -9   1   2       13.63       18.54      3.07 o 
  -8   1   2        1.05        9.47      2.02 o 
  -7   1   2      174.76      156.49     10.19 o 
  -6   1   2     3052.12     3300.88     25.27 o 
  -5   1   2      182.66      173.85      4.46 o 
  -4   1   2      570.44      550.65      6.28 o 
  -3   1   2      827.29      777.71      6.70 o 
  -2   1   2     1583.19     1429.96      8.67 o 
  -1   1   2      111.58      116.86      1.88 o 
   0   1   2        6.38       10.93      0.97 o 
   1   1   2      176.97      151.98      1.57 o 
   2   1   2     1261.29     1217.77      6.62 o 
   3   1   2      763.08      713.20      5.46 o 
   4   1   2      563.83      560.51      5.49 o 
   5   1   2      900.95      897.95      7.21 o 
   6   1   2        8.72       11.07      1.37 o 
   7   1   2      937.18     1009.29     14.39 o 
   8   1   2        3.55        4.31      2.34 o 
   9   1   2      262.34      227.55     11.13 o 
  10   1   2      136.01      145.96      6.90 o 
  11   1   2      177.89      176.06     12.52 o 
  12   1   2       14.48        9.07      2.69 o 
  13   1   2       35.69       30.46      4.83 o 
 -13   2   2        4.44        6.76      3.91 o 
 -12   2   2       28.17       35.46      5.09 o 
 -11   2   2        0.33       -0.09      2.88 o 
 -10   2   2       38.90       42.50      5.52 o 
  -9   2   2      194.50      200.06      9.19 o 
  -8   2   2       73.99       72.79      6.20 o 
  -7   2   2       22.49       25.54      2.38 o 
  -6   2   2       22.40       24.76      2.94 o 
  -5   2   2        4.02        4.42      1.17 o 
  -4   2   2        0.00        1.81      0.85 o 
  -3   2   2      117.32      123.91      2.93 o 
  -2   2   2     7901.75     7659.87     60.74 o 
  -1   2   2      703.24      694.12      5.34 o 
   0   2   2     7940.97     7403.22     93.86 o 
   1   2   2     2430.63     2378.88     13.23 o 
   2   2   2      518.83      489.35      3.77 o 
   3   2   2       22.20       26.59      1.83 o 
   4   2   2      605.73      625.10      7.11 o 
   5   2   2       14.81       14.42      1.26 o 
   6   2   2      110.92      111.29      5.10 o 
   7   2   2        2.53        3.02      1.05 o 
   8   2   2       48.46       45.06      4.34 o 
   9   2   2       19.26       19.98      3.57 o 
  10   2   2       32.01       40.66      5.35 o 
  11   2   2        0.57        9.81      3.30 o 
  12   2   2       12.68       18.74      2.98 o 
  13   2   2        0.00        4.71      3.27 o 
 -13   3   2        1.46        4.75      3.64 o 
 -12   3   2       19.63       18.56      3.77 o 
 -11   3   2      378.29      382.78     12.84 o 
 -10   3   2        2.67        5.63      2.77 o 
  -9   3   2      346.62      335.57     10.39 o 
  -8   3   2       19.87       23.62      2.61 o 
  -7   3   2      475.67      456.40      9.52 o 
  -6   3   2      600.97      645.33     11.06 o 
  -5   3   2      432.20      464.36      8.70 o 
  -4   3   2      104.18      110.73     16.89 o 
  -3   3   2        0.52        2.56      3.42 o 
  -2   3   2      535.42      489.32      8.62 o 
  -1   3   2        5.04        7.41      0.98 o 
   0   3   2      748.86      733.31      8.47 o 
   1   3   2      541.41      549.50      7.82 o 
   2   3   2       16.82       19.88      1.70 o 
   3   3   2      820.41      815.46     13.01 o 
   4   3   2      179.72      171.49      4.02 o 
   5   3   2      299.36      305.47      5.19 o 
   6   3   2       20.37       16.19      1.51 o 
   7   3   2      401.52      409.51     10.86 o 
   8   3   2      105.82      100.89      6.48 o 
   9   3   2      456.65      473.09     11.21 o 
  10   3   2        1.52        3.74      3.80 o 
  11   3   2       40.56       44.24      8.07 o 
  12   3   2       56.73       45.31      9.41 o 
 -12   4   2       73.40       53.88     12.06 o 
 -11   4   2       89.51       81.08     12.44 o 
 -10   4   2       32.61       28.68      4.46 o 
  -9   4   2        3.37       10.27      4.18 o 
  -8   4   2       19.09       18.57      2.40 o 
  -7   4   2       62.24       65.94      6.64 o 
  -6   4   2      185.01      201.11     12.52 o 
  -5   4   2       36.96       43.71      4.58 o 
  -4   4   2       35.81       53.85      6.15 o 
  -3   4   2      238.92      230.06      5.60 o 
  -2   4   2     1170.87     1257.98     20.35 o 
   0   4   2     1135.93     1174.19      9.48 o 
   1   4   2      258.39      276.18      4.53 o 
   2   4   2       80.76       87.54      4.95 o 
   3   4   2      344.67      345.62      9.02 o 
   4   4   2      122.71      128.28      5.65 o 
   5   4   2       98.63      108.19      6.65 o 
   6   4   2        0.82        2.30      1.63 o 
   7   4   2       10.75       10.32      2.26 o 
   8   4   2      101.84       97.51      5.24 o 
   9   4   2      459.06      468.94      9.87 o 
  10   4   2       44.01       44.40      5.94 o 
  11   4   2      190.08      179.37     16.83 o 
  12   4   2        8.88       12.06      3.62 o 
 -11   5   2       14.94       12.45      4.87 o 
 -10   5   2        1.76        4.55      4.08 o 
  -9   5   2       19.12       28.11      4.91 o 
  -8   5   2        3.62        9.97      4.29 o 
  -7   5   2        5.38       12.27      4.58 o 
  -6   5   2        9.61       11.67      2.09 o 
  -5   5   2       72.70       74.90      5.94 o 
  -4   5   2       14.05       16.42      2.49 o 
  -3   5   2       11.63        9.55      1.37 o 
  -2   5   2      103.56       98.40      6.24 o 
  -1   5   2       12.18       12.78      2.33 o 
   0   5   2      119.58      110.11      6.83 o 
   1   5   2        7.81       10.63      2.54 o 
   2   5   2       51.38       52.94      5.95 o 
   3   5   2        0.18        3.27      2.39 o 
   4   5   2       35.04       31.68      4.67 o 
   5   5   2      130.07      125.62      6.12 o 
   6   5   2        1.32       12.57      2.84 o 
   7   5   2       99.37      101.18     14.13 o 
   8   5   2        7.03       10.21      3.38 o 
   9   5   2      671.96      694.58     12.14 o 
  10   5   2        0.50        5.17      7.32 o 
  11   5   2      149.06      114.53     34.53 o 
 -10   6   2       61.01       56.97     10.27 o 
  -9   6   2      114.16      103.62     17.93 o 
  -8   6   2      160.12      174.80     17.03 o 
  -7   6   2       65.44       65.49     10.49 o 
  -6   6   2       23.34       19.95      3.80 o 
  -5   6   2       11.14       10.32      3.58 o 
  -4   6   2       83.02       94.95     12.26 o 
  -3   6   2      161.98      164.08     12.48 o 
  -2   6   2     2052.80     2197.03     59.31 o 
  -1   6   2      492.88      479.88     13.15 o 
   0   6   2      653.88      691.02     20.09 o 
   1   6   2      434.69      461.94     15.31 o 
   2   6   2       11.73       14.30      2.43 o 
   3   6   2       20.76       25.49      3.56 o 
   4   6   2       65.38       66.37      5.15 o 
   5   6   2       17.88       17.39      3.05 o 
   6   6   2       78.82       80.26     13.92 o 
   7   6   2        2.15        8.20      2.71 o 
   8   6   2      114.21      101.50     15.24 o 
   9   6   2        0.10        3.35      4.26 o 
  10   6   2       78.40       68.04     21.97 o 
  -8   7   2        0.38        8.20      2.63 o 
  -7   7   2      107.88       85.02     20.48 o 
  -6   7   2        4.58       12.82      4.04 o 
  -5   7   2       62.85       60.33     12.44 o 
  -4   7   2       17.94       16.60      4.20 o 
  -3   7   2       70.46       61.85     10.03 o 
  -2   7   2       15.29       12.55      2.20 o 
  -1   7   2       13.16       12.25      2.47 o 
   0   7   2       76.56       80.34     12.94 o 
   1   7   2       41.13       39.18      6.39 o 
   2   7   2        1.23        5.95      1.76 o 
   3   7   2       32.46       30.32      6.82 o 
   4   7   2        6.90        8.86      2.84 o 
   5   7   2      351.80      341.91      8.43 o 
   6   7   2       27.49       21.24      6.16 o 
   7   7   2      237.80      255.27     14.46 o 
   8   7   2        0.01        9.89      5.04 o 
  -5   8   2       43.57       29.19      9.39 o 
  -4   8   2        0.58        0.86      4.54 o 
  -3   8   2       31.14       22.38      8.27 o 
  -2   8   2      125.87       87.42     25.79 o 
  -1   8   2      174.55      153.68     10.97 o 
   0   8   2       49.78       36.22     12.08 o 
   1   8   2       17.85       10.56      4.46 o 
   2   8   2        8.33        9.34      2.38 o 
   3   8   2       94.12       57.74     21.78 o 
   4   8   2       78.39       46.28     13.30 o 
   5   8   2       37.04       25.16      5.95 o 
 -13   1   3        0.03        8.22      2.27 o 
 -12   1   3       82.52       73.81     11.31 o 
 -11   1   3       12.86       11.36      3.14 o 
 -10   1   3       96.98       93.90     10.02 o 
  -9   1   3      145.61      162.01      8.34 o 
  -8   1   3      314.65      309.30     15.72 o 
  -7   1   3     1036.65     1128.45     14.58 o 
  -6   1   3      913.85      989.20     17.99 o 
  -5   1   3      733.03      703.29     16.34 o 
  -4   1   3       13.69       10.30      2.04 o 
  -3   1   3      297.02      272.58      3.43 o 
  -2   1   3        9.81        6.89      1.63 o 
  -1   1   3     2235.63     2202.51     10.58 o 
   0   1   3      198.15      174.60      2.23 o 
   1   1   3     1057.82      960.44      4.69 o 
   2   1   3     2327.75     2300.31     18.82 o 
   3   1   3      863.49      824.22      4.21 o 
   4   1   3       99.60      104.37      3.25 o 
   5   1   3      107.47      121.28      4.10 o 
   6   1   3        1.14        4.77      1.21 o 
   7   1   3      822.01      841.11     11.09 o 
   8   1   3      333.35      332.62      8.53 o 
   9   1   3       50.91       46.04      4.47 o 
  10   1   3      153.35      166.38      8.05 o 
  11   1   3      142.68      127.75      7.73 o 
  12   1   3        4.23       11.32      2.53 o 
  13   1   3       49.81       50.12      7.54 o 
 -13   2   3       34.66       29.52      7.16 o 
 -12   2   3       33.82       25.44      4.39 o 
 -11   2   3       55.26       50.37      6.47 o 
 -10   2   3       18.04       19.03      2.88 o 
  -9   2   3      158.12      142.17      8.36 o 
  -8   2   3       80.60       64.66      5.77 o 
  -7   2   3      443.14      463.11      7.34 o 
  -6   2   3       44.23       41.03      3.95 o 
  -5   2   3      667.46      688.88      8.75 o 
  -4   2   3       11.60       17.53      3.89 o 
  -3   2   3      811.60      812.81     10.53 o 
  -2   2   3       16.65       20.65      1.97 o 
  -1   2   3       55.92       53.42      2.42 o 
   0   2   3      150.37      141.66      2.37 o 
   1   2   3       49.93       47.94      2.98 o 
   2   2   3      231.30      203.34      2.93 o 
   3   2   3       56.13       57.35      3.79 o 
   4   2   3       23.16       32.14      2.55 o 
   5   2   3      205.54      201.86      5.23 o 
   6   2   3      115.19      100.99      5.82 o 
   7   2   3      139.31      132.23     11.93 o 
   8   2   3      378.56      333.54     10.33 o 
   9   2   3       52.75       48.02      5.92 o 
  10   2   3      959.67     1016.54     17.43 o 
  11   2   3        1.42        4.41      2.30 o 
  12   2   3       72.68       73.69      7.96 o 
  13   2   3       30.03       25.60      6.62 o 
 -12   3   3        1.59        5.14      3.11 o 
 -11   3   3       62.25       55.51     10.16 o 
 -10   3   3       69.92       66.97      9.30 o 
  -9   3   3       97.39      103.47      9.84 o 
  -8   3   3        4.39        7.11      3.43 o 
  -7   3   3        7.74        5.49      1.98 o 
  -6   3   3      347.72      352.46      7.31 o 
  -5   3   3      491.65      549.76     12.00 o 
  -4   3   3       13.92       18.81      3.05 o 
  -3   3   3       10.41       13.87      1.81 o 
  -2   3   3      422.04      404.83      6.01 o 
  -1   3   3      411.21      380.94      5.55 o 
   0   3   3      170.02      148.16      3.39 o 
   1   3   3      216.52      232.08      3.30 o 
   2   3   3      102.50       98.54      3.09 o 
   3   3   3       71.64       25.72     15.72 o 
   4   3   3        0.03        2.91      0.93 o 
   5   3   3      982.36     1014.72     14.17 o 
   6   3   3        9.79        9.44      1.13 o 
   7   3   3      563.23      562.90     15.51 o 
   8   3   3      245.26      244.10      9.45 o 
   9   3   3      374.04      369.99      8.97 o 
  10   3   3      454.25      451.10      6.57 o 
  11   3   3       16.99       13.25      3.87 o 
  12   3   3       29.70       22.99      5.25 o 
 -12   4   3       23.56       17.04      3.64 o 
 -11   4   3       92.02       83.23     13.29 o 
 -10   4   3       17.56       21.66      3.63 o 
  -9   4   3      530.69      562.40     19.43 o 
  -8   4   3      174.68      191.37     16.36 o 
  -7   4   3       71.42       73.00      7.31 o 
  -6   4   3      221.29      234.46     11.41 o 
  -5   4   3      124.55      175.02     19.68 o 
  -4   4   3        2.13        6.72      2.96 o 
  -3   4   3     1433.53     1522.84     21.88 o 
  -2   4   3      121.38      127.78      6.01 o 
  -1   4   3     3303.15     3350.06     48.98 o 
   0   4   3       26.07       27.01      3.19 o 
   1   4   3      895.80      917.61     14.63 o 
   2   4   3        1.97        3.64      1.11 o 
   3   4   3       69.28       73.27      5.02 o 
   4   4   3       84.28       84.95      6.90 o 
   5   4   3      151.12      137.77      8.40 o 
   6   4   3        0.00        1.79      1.49 o 
   7   4   3       65.13       61.95      6.57 o 
   8   4   3       33.96       31.80      3.61 o 
   9   4   3        0.75        4.29      2.10 o 
  10   4   3       23.27       32.38      5.45 o 
  11   4   3       45.27       33.99      8.67 o 
  12   4   3       34.18       33.46     11.07 o 
 -11   5   3        3.40       11.17      5.38 o 
 -10   5   3        9.01        9.64      4.77 o 
  -9   5   3       86.42       83.20     10.79 o 
  -8   5   3      210.83      226.04      8.10 o 
  -7   5   3      933.36      968.30     18.55 o 
  -6   5   3        6.34       10.33      2.55 o 
  -5   5   3        8.65        7.37      1.87 o 
  -4   5   3       84.15       88.98     11.50 o 
  -3   5   3        4.13        3.96      1.08 o 
  -2   5   3      182.04      162.22      8.12 o 
  -1   5   3      107.20      100.52      7.56 o 
   0   5   3      413.05      414.31     11.52 o 
   1   5   3       55.74       54.66      4.19 o 
   2   5   3       38.97       38.80      4.76 o 
   3   5   3        5.66        7.38      1.88 o 
   4   5   3      103.82       97.54     11.69 o 
   5   5   3      232.51      221.59      9.66 o 
   6   5   3      164.97      168.16      6.57 o 
   7   5   3       91.34      100.15      7.03 o 
   8   5   3      222.96      232.58      7.00 o 
   9   5   3      106.70      116.04     25.57 o 
  10   5   3        0.02       14.85      6.72 o 
  11   5   3       99.49       74.78     21.99 o 
 -10   6   3        9.12       12.94      4.00 o 
  -9   6   3        4.92       11.36      2.89 o 
  -8   6   3       64.34       66.10     11.99 o 
  -7   6   3        0.02        1.80      3.14 o 
  -6   6   3       18.69       19.03      6.09 o 
  -5   6   3        0.74        6.38      3.20 o 
  -4   6   3        3.55        4.77      4.08 o 
  -3   6   3        8.43       31.10      4.23 o 
  -2   6   3     1260.38     1316.77     35.03 o 
  -1   6   3       25.20       21.57      2.88 o 
   0   6   3     1216.31     1222.26     34.42 o 
   1   6   3        1.21        6.60      3.67 o 
   2   6   3        2.49        4.17      2.53 o 
   3   6   3       46.85       51.12      9.33 o 
   4   6   3      144.53      143.17     10.42 o 
   5   6   3       11.83       19.82      3.25 o 
   6   6   3       17.06       15.36      3.27 o 
   7   6   3        7.55       10.00      2.87 o 
   8   6   3      116.44       88.62     20.00 o 
   9   6   3       20.29       21.35      8.23 o 
  -8   7   3        0.66       12.27      4.94 o 
  -7   7   3       15.04       20.42      4.48 o 
  -6   7   3       31.82       33.44      6.54 o 
  -5   7   3       16.87       18.76      4.89 o 
  -4   7   3        0.84        6.22      3.77 o 
  -3   7   3       28.92       27.38      5.89 o 
  -2   7   3        0.12        4.66      2.04 o 
  -1   7   3       66.62       63.81      7.96 o 
   0   7   3       83.22       76.98     11.59 o 
   1   7   3       12.18       13.28      3.17 o 
   2   7   3       10.70       12.20      2.32 o 
   3   7   3        0.32       -6.74      5.45 o 
   4   7   3        0.03        3.91      3.24 o 
   5   7   3       33.26       34.51      6.34 o 
   6   7   3        3.72        8.29      3.80 o 
   7   7   3       58.18       52.90     14.53 o 
   8   7   3      227.31      209.97     16.75 o 
  -5   8   3      108.32       83.15     22.29 o 
  -4   8   3       14.09       13.88      3.79 o 
  -3   8   3      683.05      604.95     72.44 o 
  -2   8   3       47.28       31.03      9.53 o 
  -1   8   3      535.84      500.46     22.09 o 
   0   8   3      331.21      320.74     22.84 o 
   1   8   3        0.27        4.42      2.61 o 
   2   8   3       76.07       61.91     16.40 o 
   3   8   3       81.64       65.09     15.59 o 
   4   8   3        2.64        4.57      2.89 o 
   5   8   3        4.77        3.97      5.45 o 
 -13   0   4       21.11       27.10      8.54 o 
 -12   0   4       73.25       87.09     15.62 o 
 -11   0   4      114.75       97.32     17.61 o 
 -10   0   4        0.12        5.52      3.48 o 
  -9   0   4     1134.29     1105.16     41.33 o 
  -8   0   4       15.60       15.37      3.59 o 
  -7   0   4        0.00        5.67      5.11 o 
  -6   0   4       38.26       68.42     15.96 o 
  -5   0   4      144.19      189.19      7.41 o 
  -4   0   4      214.11      199.04     10.64 o 
  -3   0   4      399.44      394.34      5.62 o 
  -2   0   4     5197.82     5392.08     50.06 o 
  -1   0   4      603.04      603.89     11.81 o 
   0   0   4      690.49      587.72      5.60 o 
   1   0   4     2210.96     2075.69     13.15 o 
   2   0   4      625.74      599.82      9.13 o 
   3   0   4      129.97      131.05      4.13 o 
   4   0   4     1624.67     1663.13     19.04 o 
   5   0   4      109.75       96.67     10.38 o 
   6   0   4      435.70      430.94      9.22 o 
   7   0   4       98.48      120.93     11.25 o 
   8   0   4      324.36      312.45     30.05 o 
   9   0   4     1044.99     1074.96     39.71 o 
  10   0   4      904.65      961.65     23.68 o 
  11   0   4      264.13      249.28     13.88 o 
  12   0   4        5.59        7.67      2.82 o 
  13   0   4        3.43        6.44      6.66 o 
 -13   1   4        4.36       13.78      5.24 o 
 -12   1   4       19.14        5.79      2.71 o 
 -11   1   4        6.08        9.09      3.11 o 
 -10   1   4        9.53        7.17      2.38 o 
  -9   1   4      813.67      808.32     23.69 o 
  -8   1   4      102.85      113.77     11.55 o 
  -7   1   4        1.68        6.74      2.19 o 
  -6   1   4        8.66       15.01      2.94 o 
  -5   1   4      434.67      482.44     10.27 o 
  -4   1   4      600.70      593.16      8.45 o 
  -3   1   4        0.38        5.37      1.41 o 
  -2   1   4      107.76       99.50      2.98 o 
  -1   1   4      341.01      303.93      4.27 o 
   0   1   4       33.78       42.13      3.75 o 
   1   1   4     1915.06     1851.91      9.20 o 
   2   1   4      482.73      446.54      5.29 o 
   3   1   4      930.27      938.27      9.46 o 
   4   1   4       37.04       47.44      3.28 o 
   5   1   4     1556.63     1610.27     19.77 o 
   6   1   4      489.02      534.56     10.42 o 
   7   1   4     1257.58     1236.83     15.09 o 
   8   1   4      400.70      425.87     10.44 o 
   9   1   4       12.03        9.62      1.81 o 
  10   1   4      824.96      820.50     15.44 o 
  11   1   4       31.86       34.73      4.97 o 
  12   1   4        0.64        7.15      2.82 o 
  13   1   4       95.53       78.28     19.12 o 
 -13   2   4        4.24       11.08      3.73 o 
 -12   2   4        0.10        4.67      3.88 o 
 -11   2   4      102.75      121.48      9.60 o 
 -10   2   4       17.42        9.86      2.69 o 
  -9   2   4       29.97       24.90      3.22 o 
  -8   2   4      210.97      210.62      8.32 o 
  -7   2   4      212.33      212.67     10.59 o 
  -6   2   4        5.36        9.61      2.66 o 
  -5   2   4      266.64      237.73     11.71 o 
  -4   2   4      146.16      162.83      8.41 o 
  -3   2   4       75.85       69.64      5.57 o 
  -2   2   4       24.90       26.98      2.11 o 
  -1   2   4       49.44       55.98      3.94 o 
   0   2   4       31.41       32.61      2.50 o 
   1   2   4        4.58        8.58      1.06 o 
   2   2   4        7.88        9.67      0.86 o 
   3   2   4      470.55      506.53      5.72 o 
   4   2   4       39.60       42.60      2.95 o 
   5   2   4        1.31        4.24      1.86 o 
   6   2   4        1.09        0.73      1.83 o 
   7   2   4        6.75        5.45      1.14 o 
   8   2   4       26.18       23.95      2.75 o 
   9   2   4        0.04        3.25      2.41 o 
  10   2   4        9.23       13.41      2.72 o 
  11   2   4       57.44       56.55      6.79 o 
  12   2   4       22.51       18.35      5.47 o 
  13   2   4        3.40        9.78      4.43 o 
 -12   3   4        1.06        7.51      2.47 o 
 -11   3   4        2.39        7.82      3.90 o 
 -10   3   4       68.64       85.22     11.16 o 
  -9   3   4       62.61       70.84      4.64 o 
  -8   3   4      873.85      924.25     25.00 o 
  -7   3   4      612.91      613.31     11.78 o 
  -6   3   4      431.17      439.72      9.47 o 
  -5   3   4       20.48       27.39      2.92 o 
  -4   3   4       55.42       52.80      5.78 o 
  -3   3   4        7.80        8.95      1.65 o 
  -2   3   4     1586.52     1574.44     15.95 o 
  -1   3   4      379.31      383.74      5.51 o 
   0   3   4       77.42       83.29      4.35 o 
   1   3   4     1056.51     1026.85     11.82 o 
   2   3   4       36.33       32.58      2.86 o 
   3   3   4      105.86      100.91      5.69 o 
   4   3   4      159.88      146.17      6.36 o 
   5   3   4       46.40       59.38      4.89 o 
   6   3   4      124.01      122.86      6.14 o 
   7   3   4      165.29      176.13      7.44 o 
   8   3   4        6.24        5.47      1.59 o 
   9   3   4       87.27       86.14      9.75 o 
  10   3   4      255.34      232.11      8.08 o 
  11   3   4       18.42       17.06      3.29 o 
  12   3   4        4.53        7.99      2.38 o 
 -12   4   4        0.40        5.69      5.25 o 
 -11   4   4        0.65        3.42      3.65 o 
 -10   4   4       18.43       16.48      3.02 o 
  -9   4   4      147.06      150.19      8.94 o 
  -8   4   4       26.36       28.32      4.55 o 
  -7   4   4        4.16        7.48      3.03 o 
  -6   4   4        2.06       10.20      2.37 o 
  -5   4   4       50.63       68.26      9.10 o 
  -4   4   4       19.01       23.23      4.42 o 
  -3   4   4        0.81        4.75      2.23 o 
  -2   4   4      117.54      116.66      8.09 o 
  -1   4   4       53.81       61.05      6.00 o 
   0   4   4      888.56      924.54     14.49 o 
   1   4   4        0.03        4.37      1.34 o 
   2   4   4        6.35        4.36      0.97 o 
   3   4   4        1.38        3.06      1.45 o 
   4   4   4        1.63        3.72      1.10 o 
   5   4   4       40.83       44.46      5.07 o 
   6   4   4       21.37       21.21      2.78 o 
   7   4   4       69.37       62.55      4.93 o 
   8   4   4       59.88       53.89      4.57 o 
   9   4   4      197.61      166.83      8.94 o 
  10   4   4      342.69      363.95     20.49 o 
  11   4   4       31.70       25.18      6.14 o 
 -11   5   4        4.38       10.79      4.52 o 
 -10   5   4       71.73       66.97      9.96 o 
  -9   5   4        6.03       16.60      3.11 o 
  -8   5   4        0.01        6.41      4.98 o 
  -7   5   4       48.69       47.72      6.46 o 
  -6   5   4       23.44       28.53      5.33 o 
  -5   5   4      201.88      225.04     15.80 o 
  -4   5   4        2.34        6.03      3.16 o 
  -3   5   4       72.94       71.14      9.53 o 
  -2   5   4        0.98        1.45      1.48 o 
  -1   5   4       47.73       42.52      5.42 o 
   0   5   4       77.62       72.55      8.57 o 
   1   5   4       47.81       47.40      6.64 o 
   2   5   4        7.55       10.60      2.28 o 
   3   5   4      139.33      137.82      8.87 o 
   4   5   4      331.15      343.96     13.81 o 
   5   5   4      402.46      420.31     13.44 o 
   6   5   4       75.25       75.13      7.96 o 
   7   5   4       78.27       86.41      9.93 o 
   8   5   4       51.99       71.28     13.06 o 
   9   5   4      105.82      114.88     16.25 o 
  10   5   4       23.55       21.11      7.37 o 
  11   5   4       38.70       35.42      8.18 o 
  -9   6   4        0.27        7.28      4.59 o 
  -8   6   4      101.36      108.10     16.35 o 
  -7   6   4      204.46      200.40     28.18 o 
  -6   6   4       44.68       52.17      6.92 o 
  -5   6   4      312.84      333.50     17.01 o 
  -4   6   4      330.57      320.82     34.40 o 
  -3   6   4       14.37       16.91      4.60 o 
  -2   6   4      658.96      635.02     15.70 o 
  -1   6   4        0.00        3.95      1.70 o 
   0   6   4      323.18      338.35      9.33 o 
   1   6   4      156.38      159.11      8.38 o 
   2   6   4        1.22        5.25      1.92 o 
   3   6   4        2.56        7.61      2.03 o 
   4   6   4      156.76      157.00      8.05 o 
   5   6   4        8.10       10.59      2.71 o 
   6   6   4        0.36        8.28      3.16 o 
   7   6   4       42.56       47.78     12.22 o 
   8   6   4       15.85       16.72      4.56 o 
   9   6   4       14.40       12.47      3.63 o 
  -7   7   4      102.86       81.00     13.80 o 
  -6   7   4       13.13       16.12      5.09 o 
  -5   7   4       37.37       28.71      6.88 o 
  -4   7   4      195.88      195.20     11.24 o 
  -3   7   4        3.21        8.39      2.84 o 
  -2   7   4       86.92       76.28     13.76 o 
  -1   7   4      133.78      117.68      6.27 o 
   0   7   4       55.70       46.23      6.85 o 
   1   7   4       37.20       41.02      7.05 o 
   2   7   4        1.27        6.70      2.75 o 
   3   7   4        1.59        3.83      2.92 o 
   4   7   4      144.44      148.25      8.12 o 
   5   7   4        7.32        3.14      3.64 o 
   6   7   4      127.96      114.78     18.11 o 
   7   7   4        1.03        5.26      4.95 o 
  -5   8   4       20.34       21.76      4.30 o 
  -4   8   4        0.23        8.20      3.42 o 
  -3   8   4      111.20      103.88     13.23 o 
  -2   8   4      408.91      394.68     15.22 o 
  -1   8   4      327.68      330.62     11.44 o 
   0   8   4      409.66      391.12     12.42 o 
   1   8   4        0.26        8.10      5.99 o 
   2   8   4       16.72       23.58      7.44 o 
   3   8   4       54.80       40.70     11.50 o 
   4   8   4       38.26       31.92      8.86 o 
   5   8   4        3.23        8.39      3.68 o 
 -13   1   5        0.03        9.60      3.17 o 
 -12   1   5       15.25       17.37      3.31 o 
 -11   1   5       36.58       40.82      6.24 o 
 -10   1   5      125.61      157.25      8.61 o 
  -9   1   5      493.10      482.20     11.78 o 
  -8   1   5       63.62       79.81      7.96 o 
  -7   1   5      211.78      237.68     13.51 o 
  -6   1   5      163.51      198.83     15.00 o 
  -5   1   5       25.13       20.81      2.14 o 
  -4   1   5      146.85      168.96      5.99 o 
  -3   1   5      392.18      400.08      8.58 o 
  -2   1   5     1100.14     1084.34     15.21 o 
  -1   1   5       27.62       33.02      2.75 o 
   0   1   5      679.07      660.39      4.78 o 
   1   1   5      368.84      345.98      5.10 o 
   2   1   5       71.43       70.07      3.74 o 
   3   1   5     1093.00     1114.67     13.65 o 
   4   1   5      577.88      648.68      7.53 o 
   5   1   5       22.40       33.47      2.37 o 
   6   1   5     1190.24     1277.67     16.65 o 
   7   1   5       60.77       68.07      5.84 o 
   8   1   5       51.54       43.80      4.61 o 
   9   1   5      743.87      755.27     16.42 o 
  10   1   5      107.54      100.47      8.40 o 
  11   1   5       38.54       36.69      5.31 o 
  12   1   5       78.90       90.94     13.87 o 
  13   1   5        9.34       13.19      4.52 o 
 -13   2   5       45.67       37.20      7.62 o 
 -12   2   5       41.89       45.06      7.85 o 
 -11   2   5      110.99      101.73     14.10 o 
 -10   2   5      420.40      385.48     12.20 o 
  -9   2   5      250.73      256.95     13.48 o 
  -8   2   5      227.58      223.50     12.74 o 
  -7   2   5      424.90      445.11     15.17 o 
  -6   2   5        2.54        3.94      2.44 o 
  -5   2   5      368.60      368.72     12.68 o 
  -4   2   5      540.23      528.39      6.80 o 
  -3   2   5      426.71      411.27      5.68 o 
  -2   2   5       38.19       36.44      3.51 o 
  -1   2   5      411.79      410.56      6.92 o 
   0   2   5     1355.74     1307.34     12.52 o 
   1   2   5       64.70       57.05      3.44 o 
   2   2   5      285.86      290.41      5.12 o 
   3   2   5       82.82       89.31      5.08 o 
   4   2   5        3.60        7.21      1.47 o 
   5   2   5        0.13        1.77      1.30 o 
   6   2   5       16.33       22.03      2.16 o 
   7   2   5        5.30       12.02      2.87 o 
   8   2   5      108.21      107.14     10.36 o 
   9   2   5     1226.11     1278.13     21.26 o 
  10   2   5       19.19       24.87      3.91 o 
  11   2   5       93.59       95.34     11.87 o 
  12   2   5        1.68       11.48      3.01 o 
 -12   3   5        9.76        9.27      3.08 o 
 -11   3   5       61.48       57.35      9.73 o 
 -10   3   5        6.24        5.29      5.00 o 
  -9   3   5      429.96      403.84     14.39 o 
  -8   3   5       14.79       15.69      2.54 o 
  -7   3   5       56.23       47.36      4.56 o 
  -6   3   5      265.48      245.58      7.28 o 
  -5   3   5      126.66      131.33     12.64 o 
  -4   3   5      164.98      178.01      4.65 o 
  -3   3   5       13.31       12.94      2.24 o 
  -2   3   5       92.97       95.29      5.15 o 
  -1   3   5      155.69      138.85      2.87 o 
   0   3   5       16.07       19.70      2.26 o 
   1   3   5      194.88      202.17      4.89 o 
   2   3   5      156.75      148.99      4.25 o 
   3   3   5       59.63       61.78      3.92 o 
   4   3   5     1828.69     1992.73     25.38 o 
   5   3   5      188.79      178.76      5.33 o 
   6   3   5      333.64      359.32      8.56 o 
   7   3   5       14.77       20.78      4.53 o 
   8   3   5        1.68        5.62      2.25 o 
   9   3   5       46.10       48.20      6.74 o 
  10   3   5       28.49       30.17      3.29 o 
  11   3   5       71.27       72.82     10.25 o 
  12   3   5       12.00       16.61      5.00 o 
 -11   4   5       80.33       50.68     10.54 o 
 -10   4   5        0.99        8.52      2.93 o 
  -9   4   5        4.87        9.75      3.64 o 
  -8   4   5       14.62       15.16      3.48 o 
  -7   4   5       41.28       47.67      5.48 o 
  -6   4   5      706.29      702.31     27.66 o 
  -5   4   5        3.33        6.88      3.16 o 
  -4   4   5        6.86        9.04      1.92 o 
  -3   4   5      689.27      698.98     10.87 o 
  -2   4   5      463.83      463.38      8.66 o 
  -1   4   5       45.02       55.20      5.37 o 
   0   4   5      927.87      930.14     12.57 o 
   1   4   5       93.09       98.28      5.28 o 
   2   4   5       12.35       12.60      1.23 o 
   3   4   5      231.53      230.67      5.19 o 
   4   4   5       57.13       53.18      3.73 o 
   5   4   5        2.96        1.35      1.99 o 
   6   4   5       67.86       54.81      7.06 o 
   7   4   5        8.71       11.10      3.17 o 
   8   4   5      257.40      238.53     13.66 o 
   9   4   5       83.92       68.11     12.60 o 
  10   4   5        1.40        8.43      4.46 o 
  11   4   5      249.99      248.10     17.65 o 
 -10   5   5       99.81       91.04     17.38 o 
  -9   5   5        5.03       14.45      3.79 o 
  -8   5   5      166.93      177.74      9.06 o 
  -7   5   5        1.52        5.84      2.84 o 
  -6   5   5      173.73      173.51     16.97 o 
  -5   5   5        0.06        8.99      3.43 o 
  -4   5   5       52.54       64.33     12.15 o 
  -3   5   5      243.21      249.95     13.19 o 
  -2   5   5      352.68      365.83     11.29 o 
  -1   5   5        5.12        4.59      1.72 o 
   0   5   5       27.01       31.44      6.07 o 
   1   5   5        2.01        3.54      1.41 o 
   2   5   5        0.07        1.92      2.08 o 
   3   5   5       73.19       81.07      7.00 o 
   4   5   5       10.44       13.05      2.99 o 
   5   5   5        2.54        5.25      2.34 o 
   6   5   5       79.95       78.06      8.12 o 
   7   5   5      255.39      266.46     11.95 o 
   8   5   5       47.49       57.94     11.04 o 
   9   5   5      807.12      845.78     20.90 o 
  10   5   5       15.87       14.93      4.17 o 
  -9   6   5       30.39       27.98      7.45 o 
  -8   6   5       11.15       10.74      3.56 o 
  -7   6   5       70.18       68.10      8.81 o 
  -6   6   5       22.75       36.76      4.87 o 
  -5   6   5      124.50      129.43     15.14 o 
  -4   6   5        9.12        4.46      2.97 o 
  -3   6   5       14.86       18.35      4.35 o 
  -2   6   5       77.12       73.78     10.43 o 
  -1   6   5      446.25      454.49     12.84 o 
   0   6   5      258.61      274.71      8.48 o 
   1   6   5      184.84      196.56      8.95 o 
   2   6   5      101.23      113.31      7.69 o 
   3   6   5        2.94        6.69      2.67 o 
   4   6   5        4.89        4.48      3.84 o 
   5   6   5        9.65       11.16      2.65 o 
   6   6   5       19.04       17.64      4.65 o 
   7   6   5       62.70       56.26      8.45 o 
   8   6   5       22.97       18.13      5.88 o 
   9   6   5       68.67       49.60     14.69 o 
  -7   7   5       89.20       86.02     13.74 o 
  -6   7   5      327.37      358.38     11.65 o 
  -5   7   5       54.02       57.83      9.21 o 
  -4   7   5        4.88        7.90      2.76 o 
  -3   7   5       32.58       31.85      5.99 o 
  -2   7   5       36.09       33.15      7.70 o 
  -1   7   5       32.66       34.97      6.55 o 
   0   7   5        1.44        2.23      2.53 o 
   1   7   5       72.51       78.57     10.94 o 
   2   7   5        1.68        1.95      2.85 o 
   3   7   5       38.04       32.82      7.24 o 
   4   7   5      283.10      283.74     11.63 o 
   5   7   5        0.03        7.48      5.02 o 
   6   7   5       15.83       20.15      5.09 o 
   7   7   5       77.30       59.02     15.70 o 
  -4   8   5      216.61      183.56     37.00 o 
  -3   8   5      123.19      101.11     25.28 o 
  -2   8   5      115.99       78.42     20.99 o 
  -1   8   5      102.05       75.08     16.30 o 
   0   8   5        6.11        7.98      5.26 o 
   1   8   5      178.27      180.48     14.68 o 
   2   8   5        2.17        2.69      3.41 o 
   3   8   5        2.20        1.91      7.05 o 
   4   8   5       40.47       24.00     12.14 o 
 -13   0   6       31.92       17.43      8.22 o 
 -12   0   6        4.08        9.63      3.47 o 
 -11   0   6        1.05        6.58      3.84 o 
 -10   0   6      576.35      575.16     12.17 o 
  -9   0   6      123.18      143.40     15.61 o 
  -8   0   6      159.79      210.62     26.76 o 
  -7   0   6     1409.20     1488.01     53.21 o 
  -6   0   6      904.31      958.80     25.39 o 
  -5   0   6      517.63      581.35     16.08 o 
  -4   0   6     1086.82     1108.33     43.77 o 
  -3   0   6     1012.41     1072.84     16.98 o 
  -2   0   6     2618.91     2825.17     49.00 o 
  -1   0   6     6672.87     6770.21     42.64 o 
   0   0   6       58.52       81.15      8.59 o 
   1   0   6       67.55       71.63      6.09 o 
   2   0   6      247.66      226.13      4.79 o 
   3   0   6      326.68      358.45     15.78 o 
   4   0   6      728.39      727.30     10.57 o 
   5   0   6      123.53      135.67     10.40 o 
   6   0   6        0.09        4.91      3.63 o 
   7   0   6      190.00      182.90      7.18 o 
   8   0   6      249.22      233.40     12.08 o 
   9   0   6      895.92      861.93     24.56 o 
  10   0   6       16.53        9.99      3.73 o 
  11   0   6       31.14       41.58     11.16 o 
  12   0   6       10.09       18.29      7.44 o 
  13   0   6       10.03       25.27     16.38 o 
 -13   1   6       23.33       21.74      5.22 o 
 -12   1   6       26.45       15.78      3.48 o 
 -11   1   6       14.18       14.84      4.47 o 
 -10   1   6       25.58       35.89      4.34 o 
  -9   1   6      606.14      581.71     13.11 o 
  -8   1   6      196.00      241.44     23.16 o 
  -7   1   6      564.39      552.21     16.24 o 
  -6   1   6       47.00       64.34      7.50 o 
  -5   1   6        0.00        3.08      2.32 o 
  -4   1   6      407.15      426.23     11.21 o 
  -3   1   6      409.60      376.52     10.59 o 
  -2   1   6        1.88        4.35      1.35 o 
  -1   1   6      115.91      110.07      3.64 o 
   0   1   6      708.47      704.29     10.71 o 
   1   1   6       21.63       26.05      2.14 o 
   2   1   6      842.34      880.08     10.08 o 
   3   1   6      245.96      246.31      5.81 o 
   4   1   6     1823.57     2016.20     22.32 o 
   5   1   6      199.49      247.47      8.68 o 
   6   1   6        0.44        0.76      1.73 o 
   7   1   6       37.41       30.21      2.72 o 
   8   1   6      260.17      255.00      8.63 o 
   9   1   6        7.05       11.02      2.56 o 
  10   1   6        0.81        3.92      2.38 o 
  11   1   6       29.50       31.93      5.16 o 
  12   1   6        0.05        6.28      2.86 o 
 -12   2   6        4.97       12.42      3.60 o 
 -11   2   6      132.96      121.75     20.33 o 
 -10   2   6        0.16        1.40      2.59 o 
  -9   2   6       52.65       54.29      5.83 o 
  -8   2   6       12.09       17.00      4.17 o 
  -7   2   6      154.09      121.75     16.00 o 
  -6   2   6       74.19       77.78     11.66 o 
  -5   2   6       11.08       15.05      2.38 o 
  -4   2   6      330.40      334.44      7.93 o 
  -3   2   6       20.32       29.04      2.94 o 
  -2   2   6      497.39      529.14     11.60 o 
  -1   2   6      957.94      925.99     12.50 o 
   0   2   6     1602.67     1658.21     14.04 o 
   1   2   6        7.15        8.58      1.17 o 
   2   2   6        0.53        1.18      1.53 o 
   3   2   6        0.16        5.05      1.63 o 
   4   2   6       55.17       58.31      5.64 o 
   5   2   6      199.36      194.11      8.78 o 
   6   2   6       61.85       73.04      7.55 o 
   7   2   6       81.42       83.23      4.28 o 
   8   2   6       54.86       59.28      5.04 o 
   9   2   6      161.70      161.78     11.52 o 
  10   2   6       71.94       71.93      9.73 o 
  11   2   6       45.45       42.68      7.31 o 
  12   2   6        0.21        1.12      5.06 o 
 -12   3   6       44.10       53.56     10.19 o 
 -11   3   6       78.40       73.89     13.77 o 
 -10   3   6       49.92       41.16      6.11 o 
  -9   3   6       44.41       49.44      7.35 o 
  -8   3   6        0.74        3.14      2.25 o 
  -7   3   6        0.91        4.23      2.26 o 
  -6   3   6       67.26       66.53      8.58 o 
  -5   3   6       11.80       15.23      3.20 o 
  -4   3   6       39.05       41.20      3.91 o 
  -3   3   6      259.33      280.75      7.43 o 
  -2   3   6       63.71       74.82      6.24 o 
  -1   3   6       19.72       21.97      2.23 o 
   0   3   6        3.77        4.36      1.48 o 
   1   3   6        0.87        5.19      2.26 o 
   2   3   6      133.97      145.79      8.04 o 
   3   3   6       82.48       84.26      5.49 o 
   4   3   6      407.60      415.35     13.22 o 
   5   3   6      434.98      431.48     11.66 o 
   6   3   6        7.88        9.55      2.97 o 
   7   3   6      310.63      322.25     10.54 o 
   8   3   6     1319.03     1436.93     27.46 o 
   9   3   6      203.26      202.75      7.41 o 
  10   3   6      312.90      282.86     12.72 o 
  11   3   6       22.64       26.62      7.26 o 
  12   3   6       11.28       17.83      5.63 o 
 -11   4   6       38.72       35.95      7.97 o 
 -10   4   6       63.88       63.14     10.11 o 
  -9   4   6      131.25      145.12     15.12 o 
  -8   4   6      194.79      205.19     21.01 o 
  -7   4   6      155.02      185.88     19.07 o 
  -6   4   6      563.96      571.14     23.28 o 
  -5   4   6       29.43       31.95      4.09 o 
  -4   4   6      372.38      374.43      9.12 o 
  -3   4   6      137.36      153.04     11.07 o 
  -2   4   6        2.54        2.51      1.65 o 
  -1   4   6      851.56      861.01     12.70 o 
   0   4   6       59.78       23.81     27.95 o 
   1   4   6      181.40      182.25     10.18 o 
   2   4   6       48.07       52.15      3.75 o 
   3   4   6       73.44       72.47      8.53 o 
   4   4   6        1.21        2.93      1.73 o 
   5   4   6       13.22        8.45      1.75 o 
   6   4   6        7.32        9.98      3.27 o 
   7   4   6        5.06        2.04      2.48 o 
   8   4   6      209.07      210.49     10.23 o 
   9   4   6       99.42      101.13     15.32 o 
  10   4   6       30.68       25.34      6.85 o 
  11   4   6       13.58       13.05      4.83 o 
 -10   5   6       11.44       11.11      3.95 o 
  -9   5   6      101.15       88.17     11.66 o 
  -8   5   6       35.10       50.84      6.15 o 
  -7   5   6      228.14      231.73     13.77 o 
  -6   5   6      489.32      504.74     33.14 o 
  -5   5   6       18.82       27.22      5.46 o 
  -4   5   6       12.16       11.39      4.23 o 
  -3   5   6       12.81       13.02      4.44 o 
  -2   5   6       31.88       23.73      3.71 o 
  -1   5   6      229.63      231.36      8.16 o 
   0   5   6      142.05      155.14      7.72 o 
   1   5   6       45.75       53.72     10.17 o 
   2   5   6       17.62       16.51      3.66 o 
   3   5   6      172.68      197.89      7.98 o 
   4   5   6      571.12      617.62     14.86 o 
   5   5   6      134.44      147.39      6.94 o 
   6   5   6      121.29      143.89     15.59 o 
   7   5   6        3.19        2.09      4.63 o 
   8   5   6       30.81       35.08      9.14 o 
   9   5   6        1.93        6.57      3.58 o 
  10   5   6       10.66       17.91      4.52 o 
  -9   6   6        7.93        8.36      4.43 o 
  -8   6   6        3.04        8.64      4.88 o 
  -7   6   6      329.71      352.40     10.35 o 
  -6   6   6      127.01      135.62     15.89 o 
  -5   6   6      169.55      192.10     15.21 o 
  -4   6   6      111.42      125.52     18.06 o 
  -3   6   6        0.14        3.28      2.87 o 
  -2   6   6       80.50       68.52     10.09 o 
  -1   6   6      183.66      187.61      9.67 o 
   0   6   6      198.90      215.46     10.47 o 
   1   6   6      102.64      106.30      7.69 o 
   2   6   6        0.55       -0.08      4.53 o 
   3   6   6        0.35        4.25      1.91 o 
   4   6   6        0.39        6.77      1.82 o 
   5   6   6        0.89        4.93      3.01 o 
   6   6   6       36.36       43.73      8.15 o 
   7   6   6      155.75      169.31     21.10 o 
   8   6   6       16.65       14.18      6.32 o 
   9   6   6      106.04       95.01     13.43 o 
  -7   7   6        5.93       13.51      5.09 o 
  -6   7   6       22.61       20.42      5.78 o 
  -5   7   6       63.14       60.26      9.60 o 
  -4   7   6        5.88        6.24      2.78 o 
  -3   7   6       85.23       71.41     11.37 o 
  -2   7   6        0.25        6.67      4.46 o 
  -1   7   6       42.11       25.51      9.86 o 
   0   7   6        8.52       11.63      2.56 o 
   1   7   6        9.66        7.89      2.80 o 
   2   7   6        0.06        1.68      3.63 o 
   3   7   6      146.24      148.14      6.62 o 
   4   7   6        7.96        9.55      4.48 o 
   5   7   6        1.06        6.42      4.15 o 
   6   7   6        0.55       15.71      5.13 o 
   7   7   6        0.20       -2.30      6.97 o 
  -3   8   6        0.66        4.41      6.69 o 
  -2   8   6        0.06        1.91      3.20 o 
  -1   8   6        3.15        6.07      3.28 o 
   0   8   6        4.01        6.07      4.11 o 
   1   8   6       33.37       24.95      6.97 o 
   2   8   6       23.79       17.73      6.34 o 
   3   8   6       41.00       27.02      7.65 o 
 -12   1   7        0.11        5.39      2.77 o 
 -11   1   7       20.84       14.77      3.01 o 
 -10   1   7        0.35        6.10      2.77 o 
  -9   1   7        3.19        1.92      3.01 o 
  -8   1   7       46.39       62.77      8.59 o 
  -7   1   7      107.92      117.51     11.33 o 
  -6   1   7      247.14      226.13     17.61 o 
  -5   1   7       15.72       20.42      3.45 o 
  -4   1   7      220.54      234.85     14.65 o 
  -3   1   7        9.36       11.79      1.88 o 
  -2   1   7        0.04        3.07      1.30 o 
  -1   1   7        1.93        3.04      1.47 o 
   0   1   7        0.97        3.18      1.17 o 
   1   1   7       99.58      112.34      7.70 o 
   2   1   7       27.50       22.70      2.52 o 
   3   1   7     2155.36     2331.54     31.05 o 
   4   1   7        4.25        6.13      1.72 o 
   5   1   7       22.81       39.80      4.02 o 
   6   1   7      166.70      171.25      4.56 o 
   7   1   7     1044.89     1021.84     11.69 o 
   8   1   7      133.61      126.00      7.19 o 
   9   1   7      449.76      432.28      9.11 o 
  10   1   7       15.24       16.90      3.05 o 
  11   1   7       34.27       40.23      6.28 o 
  12   1   7       81.86       91.38     19.01 o 
 -12   2   7        0.23        6.34      3.73 o 
 -11   2   7       45.38       36.78      5.73 o 
 -10   2   7       24.17       23.32      3.56 o 
  -9   2   7       26.49       22.92      4.40 o 
  -8   2   7     1262.93     1356.25     30.38 o 
  -7   2   7      196.45      191.60     22.09 o 
  -6   2   7      114.94      114.77     12.41 o 
  -5   2   7     1801.11     1896.24     26.86 o 
  -4   2   7      449.73      447.77     11.45 o 
  -3   2   7       15.58       25.27      2.59 o 
  -2   2   7     4125.73     4078.31     76.70 o 
  -1   2   7      381.69      395.64     12.53 o 
   0   2   7      661.33      712.17      8.04 o 
   1   2   7       10.38       10.65      1.57 o 
   2   2   7      216.75      218.67      6.95 o 
   3   2   7      121.48      114.56      8.63 o 
   4   2   7      549.24      528.74     13.09 o 
   5   2   7       13.60       12.28      4.90 o 
   6   2   7        1.60        5.51      2.65 o 
   7   2   7       24.52       27.52      4.05 o 
   8   2   7      182.63      183.20     14.86 o 
   9   2   7      230.40      225.94     10.39 o 
  10   2   7       86.01       69.03     10.55 o 
  11   2   7        0.04       -1.59      2.94 o 
  12   2   7        4.37        5.18      2.50 o 
 -11   3   7       25.08       23.96      5.81 o 
 -10   3   7       48.56       34.09      6.08 o 
  -9   3   7      246.53      261.86     15.31 o 
  -8   3   7      351.08      336.27     11.20 o 
  -7   3   7      538.54      509.01     16.65 o 
  -6   3   7       16.84       22.55      3.42 o 
  -5   3   7      125.14      126.32     13.50 o 
  -4   3   7      224.15      233.26      7.16 o 
  -3   3   7       91.51       93.90      8.09 o 
  -2   3   7      157.11      148.64     10.68 o 
  -1   3   7        8.25        5.57      1.52 o 
   0   3   7      162.17      163.59     10.17 o 
   1   3   7      114.56      104.48     10.93 o 
   2   3   7        0.36        0.97      0.85 o 
   3   3   7      860.33      927.91     18.21 o 
   4   3   7       13.19       15.84      2.31 o 
   5   3   7      380.12      372.82     10.48 o 
   6   3   7       16.53       17.12      3.68 o 
   7   3   7      335.63      356.23     11.62 o 
   8   3   7        1.50        0.60      3.05 o 
   9   3   7       91.40       75.99     13.19 o 
  10   3   7       11.09       14.72      3.98 o 
  11   3   7       30.19       25.98      6.89 o 
 -11   4   7      123.10      129.37     11.46 o 
 -10   4   7       54.82       52.03     12.59 o 
  -9   4   7        1.67       10.81      3.58 o 
  -8   4   7      273.13      290.05     15.78 o 
  -7   4   7       93.15       91.60     13.45 o 
  -6   4   7       14.45       18.17      4.06 o 
  -5   4   7        3.14        4.51      2.51 o 
  -4   4   7      119.02      130.40      7.35 o 
  -3   4   7        0.04        2.54      1.64 o 
  -2   4   7       95.30       96.24      9.58 o 
  -1   4   7      298.52      311.54      8.78 o 
   0   4   7      384.41      386.91     15.14 o 
   1   4   7        0.55        5.86      3.15 o 
   2   4   7      102.40       95.15      7.05 o 
   3   4   7      180.08      190.12      7.62 o 
   4   4   7       12.21       10.74      2.94 o 
   5   4   7       52.42       60.63      9.05 o 
   6   4   7      164.57      151.45     20.97 o 
   7   4   7       52.29       62.18     12.10 o 
   8   4   7       13.65       13.20      4.13 o 
   9   4   7       18.68       15.35      5.17 o 
  10   4   7      145.93       94.60     25.03 o 
  11   4   7        0.48        8.81      5.78 o 
 -10   5   7        2.67       12.93      4.08 o 
  -9   5   7      333.25      367.77     11.55 o 
  -8   5   7       19.27       10.58      3.02 o 
  -7   5   7        0.47       13.49      4.21 o 
  -6   5   7      163.48      161.68     23.59 o 
  -5   5   7        0.09       -2.61      4.94 o 
  -4   5   7       25.60       25.07      4.38 o 
  -3   5   7        3.03        5.31      1.97 o 
  -2   5   7       47.02       47.22      7.15 o 
  -1   5   7        0.38        6.14      1.95 o 
   0   5   7       21.72       25.33      3.15 o 
   1   5   7       80.56       79.30      5.16 o 
   2   5   7      375.17      387.76     12.06 o 
   3   5   7      380.09      399.03     16.94 o 
   4   5   7       25.09       31.77      3.79 o 
   5   5   7       37.44       40.61      6.85 o 
   6   5   7        0.43        2.98      2.50 o 
   7   5   7       34.68       40.86      5.39 o 
   8   5   7      179.44      166.02     25.71 o 
   9   5   7      109.01      134.76     22.73 o 
  10   5   7       78.80       70.66     10.15 o 
  -8   6   7      120.08      108.60     19.30 o 
  -7   6   7      169.16      162.90     22.39 o 
  -6   6   7      144.04      150.54     15.86 o 
  -5   6   7      216.43      201.79     28.38 o 
  -4   6   7       63.42       67.69     10.21 o 
  -3   6   7       51.88       61.75      8.30 o 
  -2   6   7       39.50       34.57      6.78 o 
  -1   6   7       15.24        9.89      2.53 o 
   0   6   7       16.15       17.32      3.72 o 
   1   6   7       51.35       56.92      9.22 o 
   2   6   7       35.34       34.62      6.58 o 
   3   6   7       12.80        8.59      2.55 o 
   4   6   7      139.32      152.31      9.47 o 
   5   6   7        9.27       13.16      3.94 o 
   6   6   7        0.32        7.41      5.49 o 
   7   6   7        3.25        1.87      5.78 o 
   8   6   7       98.23       79.35     18.90 o 
  -6   7   7       35.48       36.72      7.54 o 
  -5   7   7       71.68       65.77      8.71 o 
  -4   7   7       19.74       22.15      4.37 o 
  -3   7   7       22.86       19.97     11.50 o 
  -2   7   7        1.76       10.64      4.81 o 
  -1   7   7        0.05        9.06      4.17 o 
   0   7   7       14.56       14.75      4.57 o 
   1   7   7       35.83       26.10      8.43 o 
   2   7   7        9.93       19.25      4.35 o 
   3   7   7       72.37       62.14     18.94 o 
   4   7   7        1.00       11.97      5.56 o 
   5   7   7      541.46      611.40     32.10 o 
   6   7   7        1.86        3.66      4.31 o 
  -2   8   7       71.49       73.44      9.05 o 
  -1   8   7        1.38        6.56      7.09 o 
   0   8   7       13.79       19.73      8.24 o 
   1   8   7      103.98       83.16     56.36 o 
   2   8   7        0.86       -3.56     10.19 o 
 -12   0   8       81.84       70.38     15.66 o 
 -11   0   8      106.79       97.79     20.74 o 
 -10   0   8       11.09       11.95      3.73 o 
  -9   0   8     1483.68     1602.48     35.24 o 
  -8   0   8        0.02       -3.77      7.19 o 
  -7   0   8      896.25      829.54     35.96 o 
  -6   0   8     1216.90     1231.92     44.63 o 
  -5   0   8      103.43      120.87     18.43 o 
  -4   0   8     1222.06     1327.82     31.13 o 
  -3   0   8     2561.51     2696.93     58.73 o 
  -2   0   8     1811.76     2013.98    137.94 o 
  -1   0   8      479.47      526.88     11.93 o 
   0   0   8     1512.37     1556.22     21.08 o 
   1   0   8      615.78      634.69     10.13 o 
   2   0   8     1250.67     1285.60     23.63 o 
   3   0   8      130.82       98.65     12.44 o 
   4   0   8      573.28      563.34     14.20 o 
   5   0   8       42.18       50.44      6.37 o 
   6   0   8       61.54       94.81     12.07 o 
   7   0   8       31.72       26.74      4.72 o 
   8   0   8      361.40      306.59     11.24 o 
   9   0   8       67.26       80.31     14.03 o 
  10   0   8       53.88       44.85     11.76 o 
  11   0   8       81.40       76.36     20.82 o 
  12   0   8        5.25       -1.37      6.19 o 
 -12   1   8        2.14        6.94      3.07 o 
 -11   1   8      129.24      149.58      9.59 o 
 -10   1   8       31.38       24.85      3.92 o 
  -9   1   8      141.38      167.65     19.30 o 
  -8   1   8      564.46      560.06     15.42 o 
  -7   1   8      483.10      437.96     18.51 o 
  -6   1   8       12.72       11.01      2.41 o 
  -5   1   8      210.98      256.73     22.77 o 
  -4   1   8      136.94      157.67      7.45 o 
  -3   1   8       31.84       30.95      4.08 o 
  -2   1   8      573.85      587.41     11.76 o 
  -1   1   8       19.23       20.63      2.61 o 
   0   1   8        8.12       16.37      2.14 o 
   1   1   8      426.29      385.67      7.77 o 
   2   1   8      361.42      383.40      6.30 o 
   3   1   8      302.37      336.38      5.37 o 
   4   1   8      230.76      245.23      8.14 o 
   5   1   8       38.60       35.74      3.99 o 
   6   1   8       26.23       31.23      3.36 o 
   7   1   8      755.77      743.61     22.31 o 
   8   1   8      737.72      770.41     15.54 o 
   9   1   8       83.31       74.80      9.37 o 
  10   1   8       13.34        8.77      4.31 o 
  11   1   8      174.98      184.56      9.28 o 
  12   1   8        0.37        6.56      2.44 o 
 -12   2   8        2.63        4.75      4.85 o 
 -11   2   8       14.82       11.70      5.31 o 
 -10   2   8        0.25        4.72      2.92 o 
  -9   2   8       33.60       42.03      5.71 o 
  -8   2   8       24.88       22.06      4.95 o 
  -7   2   8        0.10        7.82      6.26 o 
  -6   2   8       10.29       12.02      4.47 o 
  -5   2   8        1.30        6.09      2.24 o 
  -4   2   8      491.05      530.36     11.67 o 
  -3   2   8      160.74      167.26      7.31 o 
  -2   2   8      132.44      151.14      8.65 o 
  -1   2   8        0.09        1.07      2.04 o 
   0   2   8      381.40      366.65      6.71 o 
   1   2   8      133.74      133.61      9.17 o 
   2   2   8       91.47       82.58      9.34 o 
   3   2   8      301.03      305.00     14.90 o 
   4   2   8      210.88      225.82     10.79 o 
   5   2   8       97.85      120.71     13.49 o 
   6   2   8       24.50       34.84      5.74 o 
   7   2   8        0.20        5.00      4.56 o 
   8   2   8       19.14       26.83      4.43 o 
   9   2   8        5.38       10.24      3.37 o 
  10   2   8       10.55       11.68      3.12 o 
  11   2   8        9.01        7.35      2.55 o 
 -11   3   8        8.51       14.86      3.92 o 
 -10   3   8       47.20       68.40      8.53 o 
  -9   3   8       82.47       82.68     11.40 o 
  -8   3   8        0.00        5.30      5.29 o 
  -7   3   8      248.17      246.92     21.65 o 
  -6   3   8      118.59      116.68      7.85 o 
  -5   3   8      112.94      109.49     11.80 o 
  -4   3   8        6.79        6.78      2.99 o 
  -3   3   8       13.16       14.00      4.08 o 
  -2   3   8        4.09        6.00      4.13 o 
  -1   3   8      121.45      116.30     10.53 o 
   0   3   8       14.38       18.58      3.24 o 
   1   3   8       88.03       85.62      6.57 o 
   2   3   8     1668.24     1702.01     37.14 o 
   3   3   8       75.21      105.76     13.77 o 
   4   3   8       15.64       20.40      4.55 o 
   5   3   8       16.15       15.86      3.53 o 
   6   3   8      353.41      322.89     15.69 o 
   7   3   8        6.79       12.37      2.56 o 
   8   3   8      306.03      309.98     12.01 o 
   9   3   8      101.51      101.82     11.47 o 
  10   3   8       30.06       42.32      5.87 o 
  11   3   8       21.39       26.98      7.31 o 
 -10   4   8       12.79        8.91      3.27 o 
  -9   4   8      215.19      215.96     19.60 o 
  -8   4   8        7.57       10.06      3.22 o 
  -7   4   8      614.64      599.91     27.34 o 
  -6   4   8      236.72      223.88     11.41 o 
  -5   4   8      158.75      163.58      9.18 o 
  -4   4   8      221.29      225.19     13.62 o 
  -3   4   8      128.66      140.72      9.86 o 
  -2   4   8       35.42       39.03      5.06 o 
  -1   4   8        1.93        4.72      2.41 o 
   0   4   8        0.77        7.42      2.32 o 
   1   4   8        3.99        5.78      1.55 o 
   2   4   8      185.51      178.64     12.43 o 
   3   4   8        0.06        1.59      1.06 o 
   4   4   8        1.07        8.65      4.43 o 
   5   4   8       23.72       18.30      3.19 o 
   6   4   8       57.66       55.48      8.62 o 
   7   4   8       20.14       13.32      4.74 o 
   8   4   8      117.45      114.87     12.66 o 
   9   4   8       53.31       31.30      7.54 o 
  10   4   8        3.01        2.50      3.94 o 
  -9   5   8        8.21       11.63      4.42 o 
  -8   5   8      125.06      102.30     14.68 o 
  -7   5   8       15.97       16.55      6.89 o 
  -6   5   8       12.05       15.86      4.83 o 
  -5   5   8      201.08      229.20     26.79 o 
  -4   5   8       49.37       40.84      4.74 o 
  -3   5   8        0.02       11.19      2.60 o 
  -2   5   8        1.14        5.05      1.76 o 
  -1   5   8        5.41        7.25      3.02 o 
   0   5   8       23.06       23.44      3.02 o 
   1   5   8        3.10        8.46      1.84 o 
   2   5   8        0.00       -0.68      2.18 o 
   3   5   8      106.60      111.14      7.66 o 
   4   5   8      403.98      400.44     10.01 o 
   5   5   8      139.41      139.18     17.92 o 
   6   5   8      226.02      221.25     15.54 o 
   7   5   8       51.00       47.90      9.03 o 
   8   5   8       73.28       71.36     15.48 o 
   9   5   8        1.59        7.10      5.02 o 
  -8   6   8       20.43       19.82      4.40 o 
  -7   6   8        1.27       11.41      4.27 o 
  -6   6   8       39.98       49.50     10.54 o 
  -5   6   8        3.03        3.91      5.07 o 
  -4   6   8      291.25      302.05     10.72 o 
  -3   6   8       85.48       99.41     14.69 o 
  -2   6   8        0.84        2.15      1.48 o 
  -1   6   8       66.44       56.45      8.18 o 
   0   6   8       74.13       73.12     13.31 o 
   1   6   8       12.16       12.05      3.35 o 
   2   6   8        3.00        2.64      2.26 o 
   3   6   8       74.75       78.43     12.35 o 
   4   6   8       47.73       47.10      9.87 o 
   5   6   8       29.37       25.99      5.99 o 
   6   6   8      108.59      103.82     25.77 o 
   7   6   8        2.67       15.58      4.47 o 
  -5   7   8        3.50       11.63      3.89 o 
  -4   7   8        9.30       16.98     10.35 o 
  -3   7   8       24.97       15.63      8.71 o 
  -2   7   8       19.86       14.44      7.05 o 
  -1   7   8       31.27       21.67      8.44 o 
   0   7   8       22.16       18.06      4.49 o 
   1   7   8       98.57       99.04     23.34 o 
   2   7   8      223.87      247.67     43.41 o 
   3   7   8        1.35       -1.59      5.60 o 
   4   7   8        3.00        7.34      9.73 o 
   5   7   8       63.27       54.77     18.82 o 
 -12   1   9        0.69        9.88      4.28 o 
 -11   1   9       48.23       56.02      7.17 o 
 -10   1   9        8.22        8.38      4.73 o 
  -9   1   9       44.29       37.31      6.46 o 
  -8   1   9      647.92      672.65     16.33 o 
  -7   1   9      121.84      126.36     14.09 o 
  -6   1   9       95.88       94.07     11.69 o 
  -5   1   9       84.50       90.83      8.75 o 
  -4   1   9        0.78        9.02      3.30 o 
  -3   1   9      120.24      129.01     11.16 o 
  -2   1   9      418.73      403.01     14.46 o 
  -1   1   9        0.64        2.06      2.63 o 
   0   1   9      348.40      309.10     12.60 o 
   1   1   9     1376.44     1365.28     19.97 o 
   2   1   9      195.87      207.57      4.04 o 
   3   1   9        0.40        1.54      1.14 o 
   4   1   9       78.73       72.45      8.17 o 
   5   1   9       81.80       69.13     11.08 o 
   6   1   9        4.04        5.84      2.85 o 
   7   1   9      419.42      421.78     12.72 o 
   8   1   9      339.29      311.73      7.67 o 
   9   1   9        0.95        1.30      2.68 o 
  10   1   9       45.21       54.86      7.29 o 
  11   1   9        7.44        8.35      3.80 o 
 -11   2   9       18.09       17.46      4.24 o 
 -10   2   9      325.82      334.22     16.62 o 
  -9   2   9      126.18      108.73     14.61 o 
  -8   2   9      744.77      745.26     14.83 o 
  -7   2   9        0.02        6.43      2.65 o 
  -6   2   9      861.02      801.26     26.95 o 
  -5   2   9      233.25      231.18      9.94 o 
  -4   2   9        8.36        9.00      2.13 o 
  -3   2   9      260.11      281.32     16.50 o 
  -2   2   9        7.14        4.49      2.29 o 
  -1   2   9       19.47       32.25      4.02 o 
   0   2   9      116.31      117.19      7.77 o 
   1   2   9     1333.67     1377.23     22.65 o 
   2   2   9       73.21       70.70      5.70 o 
   3   2   9      224.09      250.76     14.48 o 
   4   2   9      145.18      160.68     22.99 o 
   5   2   9      276.62      284.58      9.90 o 
   6   2   9       40.17       47.97      6.41 o 
   7   2   9      363.41      313.58     15.64 o 
   8   2   9       27.46       29.58      5.47 o 
   9   2   9       20.11       15.63      3.77 o 
  10   2   9       31.91       27.76      5.04 o 
  11   2   9       19.17       15.59      4.46 o 
 -11   3   9      172.68      205.03     31.83 o 
 -10   3   9       77.11       84.13     12.28 o 
  -9   3   9        2.85       15.22      4.82 o 
  -8   3   9      205.44      205.22     23.39 o 
  -7   3   9       10.61       12.91      4.84 o 
  -6   3   9       94.79       82.47     12.71 o 
  -5   3   9      130.22      136.20     12.47 o 
  -4   3   9        5.00        7.08      3.10 o 
  -3   3   9        3.22        8.88      2.35 o 
  -2   3   9      128.42      148.59     15.01 o 
  -1   3   9        1.56        5.79      2.75 o 
   0   3   9       30.94       35.92      3.55 o 
   1   3   9       19.13       24.21      3.43 o 
   2   3   9       14.41       13.69      3.06 o 
   3   3   9       20.82       22.87      5.03 o 
   4   3   9      477.42      476.77     19.31 o 
   5   3   9      245.91      225.38     19.18 o 
   6   3   9        0.01        5.83      2.19 o 
   7   3   9      350.42      344.10      9.19 o 
   8   3   9      208.36      199.09      8.15 o 
   9   3   9        0.20        7.39      3.34 o 
  10   3   9       10.95       16.58      5.57 o 
 -10   4   9      104.20       99.45     17.41 o 
  -9   4   9       59.85       55.36      7.51 o 
  -8   4   9        6.56       23.63      5.93 o 
  -7   4   9       10.06        8.31      3.06 o 
  -6   4   9      167.37      195.09     13.09 o 
  -5   4   9      304.39      311.75     15.09 o 
  -4   4   9      876.73      881.85     27.12 o 
  -3   4   9      121.68      106.86     12.20 o 
  -2   4   9      695.28      652.93     19.59 o 
  -1   4   9        7.38       11.17      2.71 o 
   0   4   9      610.26      645.98     21.47 o 
   1   4   9        1.84        6.47      1.35 o 
   2   4   9      106.66       70.09     17.45 o 
   3   4   9       32.72        9.61     11.58 o 
   4   4   9      233.14      234.42     10.87 o 
   5   4   9      244.82      252.64     10.41 o 
   6   4   9        4.49        9.30      3.28 o 
   7   4   9       15.34       18.24      5.08 o 
   8   4   9        1.59        5.24      3.30 o 
   9   4   9       29.29       37.28      6.16 o 
  10   4   9       16.04       15.11      5.47 o 
  -9   5   9      162.48      145.39     10.07 o 
  -8   5   9        8.77        7.34      5.03 o 
  -7   5   9        3.24        2.09      5.41 o 
  -6   5   9        3.49        8.67      5.19 o 
  -5   5   9       40.28       40.09      7.89 o 
  -4   5   9       19.88       18.63      4.41 o 
  -3   5   9       95.99       95.76      8.79 o 
  -2   5   9       51.14       51.47      6.30 o 
  -1   5   9       24.83       26.50      3.59 o 
   0   5   9      224.61      225.53      7.58 o 
   1   5   9      231.81      225.03      8.33 o 
   2   5   9       96.14       87.26      9.48 o 
   3   5   9        0.02        7.36      4.75 o 
   4   5   9       10.77        9.78      4.27 o 
   5   5   9      672.75      694.14     16.63 o 
   6   5   9       13.72       17.51      4.11 o 
   7   5   9     1041.71     1087.26     14.26 o 
   8   5   9        5.17       -2.76      5.81 o 
  -7   6   9        4.92        9.35      4.97 o 
  -6   6   9       64.54       55.92     11.97 o 
  -5   6   9       13.32       13.71      4.03 o 
  -4   6   9       47.09       41.48      9.24 o 
  -3   6   9        1.75       -0.49      5.07 o 
  -2   6   9       43.51       40.88      6.52 o 
  -1   6   9       60.14       45.90      8.29 o 
   0   6   9      138.70      151.32     11.97 o 
   1   6   9       49.01       36.02      6.25 o 
   2   6   9       10.33       14.23      6.67 o 
   3   6   9        7.64       13.10      4.43 o 
   4   6   9        0.71        6.14      4.39 o 
   5   6   9        0.77        6.81      3.54 o 
   6   6   9       25.36       31.61      6.19 o 
   7   6   9       40.63       41.48      9.44 o 
  -4   7   9        9.35       15.69      6.81 o 
  -3   7   9        0.03        6.74      4.98 o 
  -2   7   9       92.62       68.97     18.23 o 
  -1   7   9       97.40       65.22     21.57 o 
   0   7   9        3.38        7.16     11.77 o 
   1   7   9      171.59      164.23     10.15 o 
   2   7   9      166.41      189.24     14.83 o 
   3   7   9        3.53       12.01      3.63 o 
   4   7   9      390.50      422.18     19.29 o 
 -11   0  10       16.23       13.54      4.53 o 
 -10   0  10      102.59      103.92     21.80 o 
  -9   0  10      124.79      153.44     28.31 o 
  -8   0  10      350.61      321.42     12.36 o 
  -7   0  10      398.38      373.33     22.35 o 
  -6   0  10      212.44      224.85     35.98 o 
  -5   0  10      615.67      565.42     34.04 o 
  -4   0  10      240.79      256.38     28.06 o 
  -3   0  10       24.04       32.58      6.20 o 
  -2   0  10      467.26      450.22     23.02 o 
  -1   0  10        0.76        0.77      5.98 o 
   0   0  10        5.54        7.43      7.13 o 
   1   0  10     1005.77      996.81     19.36 o 
   2   0  10     1866.85     1892.90     43.12 o 
   3   0  10       14.69       13.69      3.12 o 
   4   0  10      150.34      162.43     19.37 o 
   5   0  10      910.05      867.16     31.76 o 
   6   0  10      473.66      384.08     15.40 o 
   7   0  10       98.20       80.37      7.88 o 
   8   0  10      175.28      126.41     33.91 o 
   9   0  10       55.53       72.13     17.18 o 
  10   0  10       22.13       29.86      6.98 o 
  11   0  10       18.12       14.49      6.44 o 
 -11   1  10       83.05      111.71     16.28 o 
 -10   1  10       46.17       56.39     10.50 o 
  -9   1  10       52.72       46.88      6.98 o 
  -8   1  10      192.81      190.91     18.97 o 
  -7   1  10        1.88        9.62      4.89 o 
  -6   1  10      172.69      151.67     17.45 o 
  -5   1  10        0.15        2.28      4.49 o 
  -4   1  10       26.16       27.98      3.49 o 
  -3   1  10       39.55       51.95      5.72 o 
  -2   1  10      262.78      261.33      8.72 o 
  -1   1  10       14.43       15.52      2.46 o 
   0   1  10      345.46      341.16      6.94 o 
   1   1  10      161.15      151.81     12.56 o 
   2   1  10        3.08        6.05      2.61 o 
   3   1  10      248.80      236.54     12.17 o 
   4   1  10      216.73      193.28     14.57 o 
   5   1  10      731.09      664.90     26.03 o 
   6   1  10       48.93       52.42      9.33 o 
   7   1  10       52.86       46.33      6.86 o 
   8   1  10      157.84      148.14      9.40 o 
   9   1  10        0.06        3.75      5.42 o 
  10   1  10       12.29       14.40      4.13 o 
  11   1  10       26.14       43.32      9.79 o 
 -11   2  10      160.00      156.58     19.37 o 
 -10   2  10       25.12       17.77      4.69 o 
  -9   2  10      104.82      106.12     15.27 o 
  -8   2  10       88.91       94.65     15.00 o 
  -7   2  10       17.39       23.84      4.12 o 
  -6   2  10       19.72       19.82      3.31 o 
  -5   2  10      440.45      463.35     16.57 o 
  -4   2  10        0.12        4.81      3.38 o 
  -3   2  10      401.67      388.71     15.45 o 
  -2   2  10      256.23      251.25     10.12 o 
  -1   2  10      240.53      249.75     17.59 o 
   0   2  10      475.79      456.59     17.60 o 
   1   2  10      144.36      152.62     12.37 o 
   2   2  10        3.81        5.91      1.51 o 
   3   2  10      104.70      110.84     15.30 o 
   4   2  10       41.28       42.99      6.00 o 
   5   2  10      176.13      163.29     19.43 o 
   6   2  10        0.04        9.47      6.19 o 
   7   2  10        3.45       10.53      3.49 o 
   8   2  10        5.28        9.35      2.81 o 
   9   2  10        9.89       13.65      3.58 o 
  10   2  10        1.43        8.96      4.27 o 
 -10   3  10      147.27      130.17     27.50 o 
  -9   3  10      434.50      407.12     15.16 o 
  -8   3  10        3.58        5.37      3.14 o 
  -7   3  10       80.35       82.82     11.60 o 
  -6   3  10       18.35       28.35      4.36 o 
  -5   3  10       27.98       23.60      3.37 o 
  -4   3  10      349.74      366.63     10.88 o 
  -3   3  10      212.16      208.41     14.98 o 
  -2   3  10       81.72       81.48      9.56 o 
  -1   3  10      463.32      442.61     12.64 o 
   0   3  10      610.17      653.20     16.65 o 
   1   3  10        0.09        2.74      2.69 o 
   2   3  10      112.81       93.34      7.20 o 
   3   3  10        3.59        8.16      5.48 o 
   4   3  10      449.04      457.45     15.39 o 
   5   3  10        0.01        1.76      3.49 o 
   6   3  10     1199.93     1288.22     14.68 o 
   7   3  10      226.86      214.91     11.35 o 
   8   3  10      112.41      106.57     11.45 o 
   9   3  10       45.59       40.17      9.09 o 
  10   3  10       28.44       24.12      7.09 o 
  -9   4  10       72.69       76.66     13.23 o 
  -8   4  10       30.61       22.34      5.97 o 
  -7   4  10       63.66       71.46     10.66 o 
  -6   4  10        6.39        9.65      3.82 o 
  -5   4  10      168.09      140.05     10.01 o 
  -4   4  10        4.97        6.58      2.33 o 
  -3   4  10        2.55        6.30      2.67 o 
  -2   4  10        0.22        4.97      3.32 o 
  -1   4  10       84.84       90.49     10.30 o 
   0   4  10       49.10       68.78      7.24 o 
   1   4  10        0.90        8.50      2.74 o 
   2   4  10      163.20      117.04     27.49 o 
   3   4  10        0.29        5.83      3.11 o 
   4   4  10       10.28        7.21      3.36 o 
   5   4  10      147.05      164.84     22.70 o 
   6   4  10       50.78       53.40     10.03 o 
   7   4  10       67.23       67.31     15.58 o 
   8   4  10       12.24       15.08      2.99 o 
   9   4  10        0.12       -1.47      3.69 o 
  -8   5  10        4.15        6.47      4.94 o 
  -7   5  10        0.80        5.82      5.40 o 
  -6   5  10       46.73       41.72      8.62 o 
  -5   5  10       63.50       49.22     10.80 o 
  -4   5  10       11.17       14.49      6.20 o 
  -3   5  10       63.80       54.79      6.40 o 
  -2   5  10       24.09       27.71      4.44 o 
  -1   5  10       29.27       30.54      4.58 o 
   0   5  10      165.44      161.75      6.62 o 
   1   5  10        7.07        3.77      1.86 o 
   2   5  10       62.36       58.24      8.90 o 
   3   5  10      431.25      462.16     16.83 o 
   4   5  10       31.65       34.34      8.63 o 
   5   5  10      171.66      152.07     22.10 o 
   6   5  10      185.94      213.00      8.56 o 
   7   5  10       15.79       18.08      5.05 o 
   8   5  10       47.74       36.49     13.42 o 
  -6   6  10       55.01       50.03      9.00 o 
  -5   6  10      381.61      418.16     14.66 o 
  -4   6  10        0.02        8.44      4.50 o 
  -3   6  10      430.17      435.22     15.97 o 
  -2   6  10       91.61       75.08     14.64 o 
  -1   6  10      138.77      127.82      9.27 o 
   0   6  10      373.98      376.51     12.90 o 
   1   6  10       20.59       25.70      6.60 o 
   2   6  10       46.24       40.18      9.12 o 
   3   6  10      127.21      102.71     19.98 o 
   4   6  10        7.71       13.68      4.03 o 
   5   6  10      101.25       89.59     17.80 o 
   6   6  10        4.02       12.67     10.38 o 
  -3   7  10       13.88       24.76     17.66 o 
  -2   7  10       57.88       37.38     19.06 o 
  -1   7  10      151.42      111.33     39.22 o 
   0   7  10       88.77       74.78     36.44 o 
   1   7  10       43.12       32.12     10.22 o 
   2   7  10        6.31        7.16      3.27 o 
   3   7  10       17.20       21.07      6.67 o 
 -10   1  11       63.05       54.68     10.07 o 
  -9   1  11       12.74       13.17      4.36 o 
  -8   1  11       63.49       77.39     10.42 o 
  -7   1  11       16.67       22.17      4.12 o 
  -6   1  11       17.07       15.74      3.42 o 
  -5   1  11      199.85      211.06     20.10 o 
  -4   1  11      285.11      282.78     23.98 o 
  -3   1  11       17.16       13.26      2.72 o 
  -2   1  11      218.41      212.79     15.59 o 
  -1   1  11      389.44      408.60     18.38 o 
   0   1  11        3.47        3.86      2.49 o 
   1   1  11       32.15       28.64      4.82 o 
   2   1  11       36.74       43.16      4.38 o 
   3   1  11      561.66      502.98     11.37 o 
   4   1  11       45.30       53.14      6.83 o 
   5   1  11     1629.96     1533.69     32.98 o 
   6   1  11        3.39        7.70      3.35 o 
   7   1  11      128.55      128.65      8.80 o 
   8   1  11       61.57       62.04     12.72 o 
   9   1  11       20.56       16.30      5.21 o 
  10   1  11       22.61       36.65     12.55 o 
 -10   2  11       25.15       34.81      9.88 o 
  -9   2  11       39.99       47.78      8.68 o 
  -8   2  11       19.00       27.06      7.83 o 
  -7   2  11      150.84      150.68      9.27 o 
  -6   2  11       19.89       17.38      3.24 o 
  -5   2  11      988.67      894.85     19.81 o 
  -4   2  11       87.39       89.87     10.61 o 
  -3   2  11      117.22      105.71     11.32 o 
  -2   2  11      520.83      515.40     18.52 o 
  -1   2  11        0.05        6.17      2.03 o 
   0   2  11       53.34       40.18      5.08 o 
   1   2  11      328.32      292.78     12.33 o 
   2   2  11      506.78      496.76     24.63 o 
   3   2  11      181.71      190.60     16.58 o 
   4   2  11      147.31      171.03     12.01 o 
   5   2  11       36.04       38.64      8.29 o 
   6   2  11      262.26      224.15      7.96 o 
   7   2  11      138.61      123.26     14.52 o 
   8   2  11        0.39        5.62      2.97 o 
   9   2  11       22.29       19.00      5.83 o 
  10   2  11        7.68        4.40      3.58 o 
 -10   3  11       69.52       79.25     13.85 o 
  -9   3  11        1.68       14.52      4.98 o 
  -8   3  11        5.32       10.86      4.01 o 
  -7   3  11        0.85        9.10      2.59 o 
  -6   3  11      134.56      121.52     14.89 o 
  -5   3  11       26.47       25.62      3.39 o 
  -4   3  11        6.23        8.44      3.11 o 
  -3   3  11        9.42        8.10      3.27 o 
  -2   3  11      327.61      302.48     13.61 o 
  -1   3  11       95.94       89.50      9.51 o 
   0   3  11        0.17        3.24      4.68 o 
   1   3  11      194.32      183.81     13.47 o 
   2   3  11      193.16      167.11     20.28 o 
   3   3  11      619.73      651.87     24.05 o 
   4   3  11       67.73       72.42     11.25 o 
   5   3  11      471.56      486.45     13.88 o 
   6   3  11      159.13      149.71      9.18 o 
   7   3  11        5.97        8.23      3.46 o 
   8   3  11       76.87       59.83     12.26 o 
   9   3  11        1.05        5.03      3.81 o 
  -9   4  11        0.00        7.44      3.60 o 
  -8   4  11      126.29      132.38     23.51 o 
  -7   4  11      139.37      128.66     24.09 o 
  -6   4  11        0.21       13.66      5.86 o 
  -5   4  11      109.16      113.30     14.60 o 
  -4   4  11      238.93      243.42      7.83 o 
  -3   4  11      116.77      100.35     11.12 o 
  -2   4  11       18.06       20.00      3.12 o 
  -1   4  11      573.78      568.77     14.27 o 
   0   4  11       28.27       28.37      3.64 o 
   1   4  11      776.78      851.49     21.02 o 
   2   4  11        1.22        0.19      6.10 o 
   3   4  11       78.30       76.80     13.08 o 
   4   4  11        5.11       12.37      4.28 o 
   5   4  11      183.60      196.36     13.30 o 
   6   4  11       66.59       72.33     10.73 o 
   7   4  11       22.42       28.59      5.90 o 
   8   4  11        0.31        4.90      4.14 o 
  -7   5  11       85.64       86.06     15.24 o 
  -6   5  11        2.48        4.52      6.06 o 
  -5   5  11       21.67       24.58      4.29 o 
  -4   5  11      253.62      260.41     15.69 o 
  -3   5  11       18.62       17.08      2.94 o 
  -2   5  11        3.01        9.81      1.76 o 
  -1   5  11      642.44      653.09      8.72 o 
   0   5  11      124.22      110.70      7.62 o 
   1   5  11       25.87       24.64      5.21 o 
   2   5  11      255.28      252.27     10.39 o 
   3   5  11      112.48      107.40     19.23 o 
   4   5  11       63.15       76.47     14.19 o 
   5   5  11      106.97      111.86     18.92 o 
   6   5  11      206.59      210.24     11.25 o 
   7   5  11        0.54        4.64      4.47 o 
  -5   6  11        9.01       10.78      4.61 o 
  -4   6  11       29.97       25.71      8.71 o 
  -3   6  11        1.40        7.81      3.02 o 
  -2   6  11        9.77       15.93      5.99 o 
  -1   6  11       99.30       74.49     18.52 o 
   0   6  11       10.20        8.89      2.52 o 
   1   6  11      160.46      134.07     25.02 o 
   2   6  11        1.21        9.40      4.52 o 
   3   6  11        5.03       10.05      4.41 o 
   4   6  11       99.87       85.82     16.28 o 
   5   6  11       14.61       10.37      5.57 o 
 -10   0  12        0.01       -7.19      8.20 o 
  -9   0  12       20.75       32.96     10.51 o 
  -8   0  12       86.90      100.72     16.41 o 
  -7   0  12       95.47       90.24     15.00 o 
  -6   0  12      582.90      552.97     15.67 o 
  -5   0  12      959.90      947.20     28.64 o 
  -4   0  12      176.35      155.83     21.57 o 
  -3   0  12      589.63      584.22     35.45 o 
  -2   0  12      492.64      461.14     23.05 o 
  -1   0  12      853.09      869.16     40.56 o 
   0   0  12     1188.09     1173.22     53.07 o 
   1   0  12      199.20      216.38     18.61 o 
   2   0  12        1.46        4.67      2.78 o 
   3   0  12       48.80       41.86      6.68 o 
   4   0  12      158.91      160.89      9.44 o 
   5   0  12        0.78        3.52      4.48 o 
   6   0  12        3.69       13.16      7.03 o 
   7   0  12      100.84       53.65     26.55 o 
   8   0  12        7.05        9.75      7.41 o 
   9   0  12       16.33       15.55     12.77 o 
  10   0  12        0.20        2.21      6.44 o 
 -10   1  12       15.23       22.10      6.97 o 
  -9   1  12       97.10       97.05     17.26 o 
  -8   1  12        4.67       14.45      4.06 o 
  -7   1  12        1.23        6.97      3.03 o 
  -6   1  12        1.67        6.38      3.02 o 
  -5   1  12      379.14      393.50     12.72 o 
  -4   1  12      239.52      222.09     14.57 o 
  -3   1  12       12.95       14.09      3.03 o 
  -2   1  12      536.67      523.70     18.17 o 
  -1   1  12      496.38      418.30     17.47 o 
   0   1  12      131.02      143.07     14.72 o 
   1   1  12      245.20      218.54      8.73 o 
   2   1  12     1005.16      963.13     30.95 o 
   3   1  12      184.28      185.25      6.59 o 
   4   1  12     1092.53     1106.30     26.54 o 
   5   1  12      232.74      227.47      9.09 o 
   6   1  12      480.98      469.91      9.48 o 
   7   1  12        0.99       19.26     14.15 o 
   8   1  12       96.88       95.41     25.50 o 
   9   1  12        0.79       -1.72      7.92 o 
  -9   2  12        2.55       -1.39      4.69 o 
  -8   2  12        7.22        9.87      3.40 o 
  -7   2  12      146.28      155.02     14.95 o 
  -6   2  12       11.45       20.79      3.50 o 
  -5   2  12        8.63        9.75      3.47 o 
  -4   2  12        1.62        6.15      3.33 o 
  -3   2  12        4.49        5.90      3.33 o 
  -2   2  12       54.89       62.11      6.51 o 
  -1   2  12       73.54       70.59      8.65 o 
   0   2  12      153.41      142.20      8.79 o 
   1   2  12      127.04      128.18      8.57 o 
   2   2  12       93.98       98.94      5.23 o 
   3   2  12       40.95       42.73      7.45 o 
   4   2  12       10.17        7.40      3.39 o 
   5   2  12        0.67        7.57      2.70 o 
   6   2  12      147.95      146.05     19.68 o 
   7   2  12        5.97        2.35      2.82 o 
   8   2  12        5.14       10.61      7.63 o 
   9   2  12       39.95       44.84     17.00 o 
  -9   3  12       38.50       32.78     10.04 o 
  -8   3  12       78.71      100.89     15.57 o 
  -7   3  12        0.06        4.50      2.52 o 
  -6   3  12       98.78       95.16     10.46 o 
  -5   3  12      110.39       95.87     11.34 o 
  -4   3  12        0.04        6.31      3.35 o 
  -3   3  12        4.31        9.91      4.66 o 
  -2   3  12      297.03      297.41     10.18 o 
  -1   3  12        0.34        5.14      2.06 o 
   0   3  12      145.91      120.33      7.75 o 
   1   3  12      224.71      228.11      9.85 o 
   2   3  12       42.26       46.69      7.30 o 
   3   3  12       65.56       73.96     10.19 o 
   4   3  12      558.57      521.39     10.92 o 
   5   3  12        0.06        7.59      2.99 o 
   6   3  12       88.89       88.54     14.21 o 
   7   3  12       59.88       60.85     14.72 o 
   8   3  12        7.95       10.45      5.21 o 
  -8   4  12        2.16        3.60      5.23 o 
  -7   4  12        8.28       17.46      4.59 o 
  -6   4  12      115.61      106.69     17.39 o 
  -5   4  12       32.80       29.55      5.52 o 
  -4   4  12       50.02       45.82      5.92 o 
  -3   4  12      101.51       84.90     11.56 o 
  -2   4  12       20.41       17.45      3.67 o 
  -1   4  12        8.04        5.95      3.82 o 
   0   4  12      190.48      185.48      8.00 o 
   1   4  12      289.77      316.65     16.55 o 
   2   4  12       12.84        7.49      4.35 o 
   3   4  12        0.76        5.04      3.20 o 
   4   4  12       74.20       80.27     11.70 o 
   5   4  12      120.13      120.47     24.17 o 
   6   4  12        0.11        4.96      3.85 o 
   7   4  12        7.69        4.92      4.11 o 
  -6   5  12       35.99       32.72      9.30 o 
  -5   5  12        5.71        8.37      6.64 o 
  -4   5  12        0.33        6.53      3.13 o 
  -3   5  12        1.59        6.25      2.21 o 
  -2   5  12        0.17        1.40      2.00 o 
  -1   5  12       63.06       57.29      7.74 o 
   0   5  12       57.32       52.30     10.32 o 
   1   5  12        6.41       10.66      4.29 o 
   2   5  12      258.82      283.99     15.12 o 
   3   5  12       97.38       99.91     15.41 o 
   4   5  12       54.89       61.43     11.16 o 
   5   5  12       42.77       34.75     11.47 o 
   6   5  12        0.61        5.70      4.45 o 
  -4   6  12       14.24       14.57      6.60 o 
  -3   6  12        0.00        4.77      3.00 o 
  -2   6  12        3.89        6.56     10.35 o 
  -1   6  12        4.31       11.24      5.22 o 
   0   6  12      239.08      246.69     17.39 o 
   1   6  12       29.76       21.12      5.79 o 
   2   6  12        2.05        4.03      4.92 o 
   3   6  12       35.93       36.43      7.63 o 
  -9   1  13        9.60       16.84      5.56 o 
  -8   1  13       23.57       18.00      4.33 o 
  -7   1  13       20.49       17.58      4.90 o 
  -6   1  13       59.58       41.36      9.67 o 
  -5   1  13       14.35       10.76      3.41 o 
  -4   1  13      166.09      148.42     16.63 o 
  -3   1  13      383.60      351.15     11.71 o 
  -2   1  13       13.18       17.26      4.47 o 
  -1   1  13      246.84      224.30     14.71 o 
   0   1  13      600.95      592.54     17.36 o 
   1   1  13       71.20       77.04      9.23 o 
   2   1  13      563.03      573.05     13.04 o 
   3   1  13      278.86      239.38     13.08 o 
   4   1  13      113.75       96.28     17.54 o 
   5   1  13      168.93      171.10     18.72 o 
   6   1  13        1.11       18.84      5.70 o 
   7   1  13       63.38       68.28     21.78 o 
   8   1  13        0.00        6.56      6.83 o 
   9   1  13        1.15       -0.29     10.13 o 
  -9   2  13       82.07       74.12     19.68 o 
  -8   2  13       12.86       10.59      3.83 o 
  -7   2  13        1.86        9.19      3.06 o 
  -6   2  13      260.33      262.03      9.12 o 
  -5   2  13        0.86        7.76      2.45 o 
  -4   2  13      318.30      328.64     14.52 o 
  -3   2  13      108.49       90.67     11.05 o 
  -2   2  13       32.49       33.40      4.85 o 
  -1   2  13     1158.31     1118.29     23.00 o 
   0   2  13      293.94      292.90     10.55 o 
   1   2  13        3.18        7.25      2.11 o 
   2   2  13        7.69       11.23      3.21 o 
   3   2  13       11.47       21.17      4.95 o 
   4   2  13       34.52       34.02      6.93 o 
   5   2  13        5.24        9.34      2.40 o 
   6   2  13        7.68        8.80      4.84 o 
   7   2  13        0.02        2.40      4.27 o 
   8   2  13       34.10       45.14     18.75 o 
  -8   3  13        3.62       15.31      5.12 o 
  -7   3  13        0.74        3.06      4.15 o 
  -6   3  13        3.65        2.60      2.90 o 
  -5   3  13       60.10       93.35     14.64 o 
  -4   3  13      186.82      179.07     10.77 o 
  -3   3  13       99.98       85.86     10.49 o 
  -2   3  13       10.22       11.37      3.32 o 
  -1   3  13      168.96      169.33      7.90 o 
   0   3  13      506.32      514.73      8.99 o 
   1   3  13       89.57      102.92     18.01 o 
   2   3  13      616.37      634.89     14.12 o 
   3   3  13       30.75       26.39      5.90 o 
   4   3  13      446.14      489.01     18.05 o 
   5   3  13       18.92       24.09      5.65 o 
   6   3  13      136.40      146.25      9.43 o 
   7   3  13        3.73        5.93      4.77 o 
   8   3  13        0.62        8.44      5.68 o 
  -7   4  13      220.80      217.92     17.04 o 
  -6   4  13        2.37        5.21      5.04 o 
  -5   4  13      113.06      112.17     18.71 o 
  -4   4  13        0.00        8.31      2.65 o 
  -3   4  13       42.89       34.73      7.85 o 
  -2   4  13      184.87      202.87     13.55 o 
  -1   4  13       19.23       28.80      3.63 o 
   0   4  13       20.42       26.83      6.04 o 
   1   4  13       16.74       22.17      4.64 o 
   2   4  13        1.07       11.31      3.44 o 
   3   4  13       32.34       40.99      7.31 o 
   4   4  13        0.41        9.44      4.68 o 
   5   4  13      155.99      165.22     15.40 o 
   6   4  13        5.46        9.83      5.73 o 
  -5   5  13       96.37       77.51     16.62 o 
  -4   5  13       11.47       20.91      6.27 o 
  -3   5  13       27.98       19.82      5.07 o 
  -2   5  13       18.77       16.81      4.08 o 
  -1   5  13        0.61        3.04      4.75 o 
   0   5  13        0.03        7.19      3.02 o 
   1   5  13       15.10       13.36      3.57 o 
   2   5  13       18.65       18.72      3.90 o 
   3   5  13      152.70      120.28     28.73 o 
   4   5  13        7.15        9.11      3.32 o 
   5   5  13      211.86      174.54     36.62 o 
   0   6  13       63.69       42.63     13.85 o 
  -8   0  14       17.38       18.44      6.10 o 
  -7   0  14       21.99       20.19      6.91 o 
  -6   0  14       13.46       22.66      4.94 o 
  -5   0  14       38.30       43.02      8.11 o 
  -4   0  14       29.81       25.40      6.04 o 
  -3   0  14       34.79       62.42     15.62 o 
  -2   0  14      268.92      196.91     21.65 o 
  -1   0  14      607.25      582.16     25.98 o 
   0   0  14        0.93        2.15      3.78 o 
   1   0  14        8.64        7.44      3.74 o 
   2   0  14       29.14       35.95      9.72 o 
   3   0  14       34.18       34.52      9.29 o 
   4   0  14        4.31      -15.96     12.22 o 
   5   0  14       28.97       19.80     16.71 o 
   6   0  14        0.50        9.14      6.57 o 
   7   0  14       53.62       40.89     26.88 o 
   8   0  14      195.19      301.04     21.14 o 
  -8   1  14       55.55       42.23     11.89 o 
  -7   1  14        0.06        6.90      2.29 o 
  -6   1  14        2.19        9.95      2.33 o 
  -5   1  14        7.39       10.40      4.32 o 
  -4   1  14       54.09       69.64     10.60 o 
  -3   1  14       75.85       69.78     10.63 o 
  -2   1  14      232.79      213.66     10.83 o 
  -1   1  14       28.70       23.31      4.89 o 
   0   1  14      277.15      252.17     13.90 o 
   1   1  14      554.04      554.14      8.29 o 
   2   1  14       49.34       44.77      7.89 o 
   3   1  14       65.32       67.60     11.10 o 
   4   1  14       26.67       23.43      6.69 o 
   5   1  14        1.95       16.33      8.11 o 
   6   1  14       33.97       22.37      8.26 o 
   7   1  14       13.95       18.63      7.75 o 
   8   1  14        0.09       11.13      6.32 o 
  -8   2  14        0.00        5.52      5.80 o 
  -7   2  14       81.10       61.06     11.57 o 
  -6   2  14       61.68       43.10      8.34 o 
  -5   2  14       18.49       19.40      4.95 o 
  -4   2  14       18.26       17.23      4.29 o 
  -3   2  14       79.05       72.56     10.82 o 
  -2   2  14      161.98      171.83      8.99 o 
  -1   2  14       75.37       86.72      9.75 o 
   0   2  14       28.27       28.40      3.97 o 
   1   2  14       28.03       33.30      6.72 o 
   2   2  14        4.00       10.14      3.31 o 
   3   2  14       21.72       22.90      8.95 o 
   4   2  14       35.70       36.83      8.27 o 
   5   2  14        0.37        5.73      2.68 o 
   6   2  14        0.96        7.06      5.60 o 
   7   2  14        0.07       10.42     12.36 o 
  -7   3  14        6.98        9.65      7.52 o 
  -6   3  14       52.55       49.77      6.41 o 
  -5   3  14      142.81       91.99     16.22 o 
  -4   3  14      211.67      231.50     19.91 o 
  -3   3  14        6.80       12.98      3.24 o 
  -2   3  14      167.49      174.16     10.81 o 
  -1   3  14      201.46      237.45     15.25 o 
   0   3  14       39.42       42.88      7.70 o 
   1   3  14      377.06      419.92     15.58 o 
   2   3  14      112.13      118.23     16.83 o 
   3   3  14       24.11       30.40      5.26 o 
   4   3  14      253.64      257.62     10.03 o 
   5   3  14        0.22        6.06      5.82 o 
   6   3  14      106.70       90.09     31.82 o 
  -5   4  14      103.55       78.80     17.42 o 
  -4   4  14       71.78       61.11     11.69 o 
  -3   4  14       11.88       15.98      3.34 o 
  -2   4  14      193.48      207.15     10.93 o 
  -1   4  14       62.24       74.38     13.34 o 
   0   4  14       22.79       38.67     11.89 o 
   1   4  14        0.08        6.15      4.77 o 
   2   4  14       39.59       41.98      7.39 o 
   3   4  14       18.52       30.82      6.98 o 
   4   4  14       12.14       18.38      5.62 o 
   5   4  14       34.85       33.17      7.36 o 
  -3   5  14       17.64       17.10      3.65 o 
  -2   5  14       50.34       38.20      7.86 o 
  -1   5  14       11.92       19.63      4.96 o 
   0   5  14       53.49       41.78     11.04 o 
   1   5  14      106.44       89.45     20.21 o 
   2   5  14       17.85       15.51     17.34 o 
   3   5  14       91.51       72.21     16.83 o 
  -7   1  15       66.86       45.91     12.30 o 
  -6   1  15       27.02       21.89      3.71 o 
  -5   1  15       19.59       14.30      4.47 o 
  -4   1  15        1.53       10.69      3.61 o 
  -3   1  15       72.25       65.83     11.68 o 
  -2   1  15        0.14       -0.03      5.12 o 
  -1   1  15       28.83       22.20      4.96 o 
   0   1  15      224.85      252.81      7.64 o 
   1   1  15       38.80       44.13      7.05 o 
   2   1  15        2.62        3.71      2.45 o 
   3   1  15       56.74       45.04      7.36 o 
   4   1  15       28.87       41.77     13.22 o 
   5   1  15        4.21       15.28      8.82 o 
   6   1  15       61.19       50.08     16.39 o 
   7   1  15       44.04       60.22     13.90 o 
  -6   2  15        0.50        8.78      4.29 o 
  -5   2  15       22.19       22.35      5.89 o 
  -4   2  15       20.89       24.53      4.60 o 
  -3   2  15      118.38      130.43     20.06 o 
  -2   2  15       13.33       13.28      3.58 o 
  -1   2  15       44.40       44.02      8.33 o 
   0   2  15       11.49       27.32      5.95 o 
   1   2  15       13.91       19.42      7.17 o 
   2   2  15        3.14        9.42      5.71 o 
   3   2  15        6.57        9.13      3.06 o 
   4   2  15      125.87      136.33      8.23 o 
   5   2  15        4.37        9.51      7.16 o 
   6   2  15       37.52       28.98     10.96 o 
  -5   3  15       14.14       16.75      4.60 o 
  -4   3  15       10.89       13.53      3.65 o 
  -3   3  15        7.39       11.22      3.09 o 
  -2   3  15       50.34       43.72      6.09 o 
  -1   3  15      133.02      131.84     18.36 o 
   0   3  15        4.13        4.33      4.78 o 
   1   3  15      125.39       98.83     22.34 o 
   2   3  15        0.19        7.70      4.89 o 
   3   3  15        9.49       13.22      6.41 o 
   4   3  15       23.88       27.98      6.51 o 
   5   3  15       13.21       20.99      7.60 o 
  -4   4  15        8.80        9.41      3.02 o 
  -3   4  15       88.37       63.48     14.54 o 
  -2   4  15        9.89       14.04      4.30 o 
  -1   4  15      208.67      208.43     15.49 o 
   0   4  15       15.52       18.75      6.83 o 
   1   4  15       85.06      115.38     24.04 o 
   2   4  15        0.05        3.23      4.57 o 
   3   4  15       16.32        8.64      5.14 o 
  -6   0  16        2.97       13.86      7.80 o 
  -5   0  16        0.56       12.74      4.69 o 
  -4   0  16      169.50      231.11     47.63 o 
  -3   0  16       11.65       16.80      4.63 o 
  -2   0  16       25.53       23.51      8.73 o 
  -1   0  16      303.28      336.85     13.22 o 
   0   0  16        8.59        8.66      4.88 o 
   1   0  16       63.23       95.88     35.13 o 
   2   0  16       32.87       29.64     12.26 o 
   3   0  16      143.86      136.82     47.27 o 
   4   0  16      111.14      120.45     56.46 o 
   5   0  16      118.70      163.26     16.93 o 
  -6   1  16       24.99       30.34      6.68 o 
  -5   1  16        0.07        3.22      3.15 o 
  -4   1  16       69.34       53.15     12.41 o 
  -3   1  16        1.42        2.01      2.52 o 
  -2   1  16        0.03       11.80      3.68 o 
  -1   1  16        3.19       12.14      2.52 o 
   0   1  16        1.11        6.08      3.97 o 
   1   1  16        1.46        7.08      7.35 o 
   2   1  16       94.05      120.76     26.43 o 
   3   1  16        0.82       10.19      4.81 o 
   4   1  16       39.23       34.05      9.04 o 
   5   1  16       28.86       39.13     13.05 o 
  -5   2  16        1.69       10.01      3.90 o 
  -4   2  16        8.18       16.22      5.75 o 
  -3   2  16        7.86       10.77      3.27 o 
  -2   2  16        0.16        7.57      2.80 o 
  -1   2  16        6.27        5.69      4.41 o 
   0   2  16       42.93       41.25      7.66 o 
   1   2  16        1.60        3.24      4.65 o 
   2   2  16       12.87       24.81      6.62 o 
   3   2  16        0.70       12.75      6.49 o 
   4   2  16        0.52        3.43      7.89 o 
  -3   3  16        0.91        8.49      3.53 o 
  -2   3  16        3.24       10.44      4.87 o 
  -1   3  16      110.25      106.91     22.61 o 
   0   3  16       62.05       61.15     14.95 o 
   1   3  16        8.20       19.80      4.92 o 
   2   3  16        1.35       10.62      3.21 o 
   3   3  16        0.47        2.79      2.32 o 
  -3   1  17       12.95       14.02      3.52 o 
  -2   1  17       55.13       63.12     11.05 o 
  -1   1  17        0.94        6.38      5.12 o 
   0   1  17        0.17        5.62      5.68 o 
   1   1  17       27.73       30.11     10.33 o 
   2   1  17        7.90       12.23      5.83 o 
   3   1  17        0.28        9.57      7.77 o 
  -2   2  17       44.44       43.78      9.98 o 
  -1   2  17        0.17       12.82      6.77 o 
   0   2  17      179.56      227.56     12.74 o 
   1   2  17        0.03        7.95      4.39 o 
   2   2  17        8.02       19.84      7.38 o 
                                                 
